# Supplementary material for: 4-(4-Meth­oxy­phen­yl)-6-methyl­amino-5-nitro-2-phenyl-4H-pyran-3-carbonitrile
Source: Acta Crystallogr Sect E Struct Rep Online. 2013 Feb 28;69(Pt 3):o451. doi: 10.1107/S1600536813004923 (PMC3588539; doi:10.1107/S1600536813004923)
Supplement: Supplementary file 2 [file e-69-0o451-Isup2.hkl]

#
# h,k,l, Fc-squared, Fo-squared, sigma(Fo-squared) and status flag
#
data_I
_shelx_title ' MEO in C2/c                 New: C2/c'
_shelx_refln_list_code          4
_shelx_F_calc_maximum      379.05
_exptl_crystal_F_000      1520.00
_reflns_d_resolution_high  0.7828
 
loop_
 _symmetry_equiv_pos_as_xyz
 'x, y, z'
 '-x, y, -z+1/2'
 'x+1/2, y+1/2, z'
 '-x+1/2, y+1/2, -z+1/2'
 '-x, -y, -z'
 'x, -y, z-1/2'
 '-x+1/2, -y+1/2, -z'
 'x+1/2, -y+1/2, z-1/2'
 
_cell_length_a    22.9422
_cell_length_b     7.5828
_cell_length_c    22.7319
_cell_angle_alpha  90.000
_cell_angle_beta  112.576
_cell_angle_gamma  90.000
 
_shelx_F_squared_multiplier     1.000
 
loop_
 _refln_index_h
 _refln_index_k
 _refln_index_l
 _refln_F_squared_calc
 _refln_F_squared_meas
 _refln_F_squared_sigma
 _refln_observed_status
   2   0   0    29111.66    26154.26    789.50 o
   4   0   0        1.63       25.68      3.60 o
   6   0   0     2689.88     2144.24     47.28 o
   8   0   0     2471.94     1902.17     43.21 o
  10   0   0     1857.25     1678.72     40.16 o
  12   0   0     1448.89     1367.83     34.53 o
  14   0   0     1285.31     1360.10     35.55 o
  16   0   0     1026.73     1033.69     29.98 o
  18   0   0     3468.81     3575.40     83.85 o
  20   0   0      195.48      226.26     15.74 o
  22   0   0      431.42      428.55     30.20 o
  24   0   0       93.10       69.03     20.13 o
  26   0   0      179.24      211.40     27.32 o
   1   1   0    28692.56    26473.52    333.96 o
   3   1   0      179.13      269.83      4.01 o
   5   1   0     7794.07     7530.43    100.19 o
   7   1   0     5314.76     5108.83     93.79 o
   9   1   0       86.86      114.66      5.20 o
  11   1   0     1644.61     1547.05     21.51 o
  13   1   0      212.93      170.64      5.22 o
  15   1   0       42.54       39.71      3.54 o
  17   1   0      383.66      400.30     13.08 o
  19   1   0     5036.00     4989.81     93.79 o
  21   1   0      541.04      551.65     19.64 o
  23   1   0        0.99        5.90     10.79 o
  25   1   0       84.25      120.67     15.74 o
   0   2   0     5598.27     5575.33     85.81 o
   2   2   0     9877.71     9172.05    115.14 o
   4   2   0        6.08        1.19      0.94 o
   6   2   0       33.52       52.52      2.19 o
   8   2   0        6.96        6.63      1.73 o
  10   2   0      357.45      363.95      8.04 o
  12   2   0       36.07       55.30      3.55 o
  14   2   0      285.22      276.96      7.02 o
  16   2   0       25.62       19.49      4.83 o
  18   2   0        0.75        5.90      7.55 o
  20   2   0       18.70       18.80      8.22 o
  22   2   0        9.75       20.16      8.66 o
  24   2   0        0.13        1.48     10.16 o
  26   2   0        4.17      -12.08     12.08 o
   1   3   0      614.19      617.71      7.94 o
   3   3   0        2.53       -1.08      1.40 o
   5   3   0      334.21      290.58      5.55 o
   7   3   0     3688.89     3782.20     42.40 o
   9   3   0      572.33      641.62      9.20 o
  11   3   0     1017.38      995.95     13.34 o
  13   3   0        0.83        0.06      2.95 o
  15   3   0     1445.46     1414.52     24.27 o
  17   3   0      898.64      842.80     23.22 o
  19   3   0        2.24       -9.96      9.96 o
  21   3   0      131.45      165.85     12.69 o
  23   3   0        0.19      -11.05     11.05 o
  25   3   0       82.66      103.44     43.86 o
   0   4   0    16351.05    16347.71    221.79 o
   2   4   0     3423.18     3633.91     41.11 o
   4   4   0     1016.85      805.68     11.25 o
   6   4   0     2639.48     2682.12     33.63 o
   8   4   0      355.67      329.87      7.45 o
  10   4   0      145.33      158.35      7.89 o
  12   4   0      257.06      250.81     12.01 o
  14   4   0       16.90      -10.76     17.46 o
  16   4   0        4.10       -9.78      9.78 o
  18   4   0        0.22       10.20     12.22 o
  20   4   0        4.33       13.51     11.66 o
  22   4   0      179.15      242.06     23.73 o
  24   4   0        1.03      -12.94     13.70 o
   1   5   0     3278.07     3255.54     37.71 o
   3   5   0      319.44      309.30      6.57 o
   5   5   0       13.99       11.50      2.76 o
   7   5   0      237.04      224.15      6.19 o
   9   5   0      854.49      792.64     24.01 o
  11   5   0      313.62      296.77     27.61 o
  13   5   0      496.42      488.46     21.35 o
  15   5   0      105.24      105.69     13.22 o
  17   5   0       29.76       43.86     12.20 o
  19   5   0       17.60       19.41     12.20 o
  21   5   0      132.21      160.46     18.30 o
  23   5   0       21.91       26.36     15.15 o
   0   6   0      556.18      603.99     28.76 o
   2   6   0     2099.89     2016.93     48.29 o
   4   6   0      193.97      188.92     12.82 o
   6   6   0      593.88      525.89     11.96 o
   8   6   0      250.90      187.41     11.70 o
  10   6   0      265.13      258.56     10.89 o
  12   6   0       96.72       98.73     12.68 o
  14   6   0      337.03      348.86     19.81 o
  16   6   0        3.36      -10.17     10.17 o
  18   6   0        2.59       -1.44     11.19 o
  20   6   0        1.47       -9.95     15.82 o
   1   7   0      461.49      430.27     17.77 o
   3   7   0       37.95       56.38     28.76 o
   5   7   0       19.24       45.90     26.60 o
   7   7   0      418.07      438.61     28.76 o
   9   7   0      929.21      926.12     43.14 o
  11   7   0      661.92      671.58     37.39 o
  13   7   0       13.99       10.14     13.66 o
  15   7   0       52.16       95.70     14.24 o
  17   7   0       19.36        4.31     14.38 o
   0   8   0      314.59      260.29     21.57 o
   2   8   0      210.83      221.33     14.72 o
   4   8   0      106.55      133.74     20.13 o
   6   8   0      578.96      606.87     34.51 o
   8   8   0      515.79      536.40     33.08 o
  10   8   0      157.25      178.32     23.01 o
  12   8   0       19.99       28.76     17.26 o
  14   8   0        0.61       31.64     18.69 o
   1   9   0        8.15       20.13     14.38 o
   3   9   0       20.34       15.82     14.38 o
   5   9   0        4.00        2.88     14.38 o
   7   9   0        5.10        1.44     15.82 o
   9   9   0        7.42       12.94     15.82 o
 -27   1   1      153.38      209.16     29.48 o
 -25   1   1        0.24      -10.64     10.64 o
 -23   1   1      293.44      322.72     15.95 o
 -21   1   1      194.18      203.84     13.23 o
 -19   1   1       98.58      131.05     10.22 o
 -17   1   1     1758.60     1773.92     32.51 o
 -15   1   1      518.64      534.68     11.91 o
 -13   1   1     1083.31     1018.52     15.51 o
 -11   1   1     4383.05     4718.72     60.16 o
  -9   1   1     1045.83      989.04     14.37 o
  -7   1   1       61.62       77.63      2.69 o
  -5   1   1     5911.37     5362.71     77.71 o
  -3   1   1      696.10      592.43      9.15 o
  -1   1   1    27986.59    26018.85    328.18 o
   1   1   1      691.03      711.91      8.84 o
   3   1   1     1285.81     1357.56     25.51 o
   5   1   1     3153.79     2724.66     52.73 o
   7   1   1       24.70       24.66      2.16 o
   9   1   1     4343.37     4384.22     55.74 o
  11   1   1     1838.63     1846.43     25.42 o
  13   1   1        0.01        0.21      2.34 o
  15   1   1        7.36       10.66      3.22 o
  17   1   1     1790.26     1794.35     33.03 o
  19   1   1      247.57      354.27     19.24 o
  21   1   1       63.83       58.79      9.89 o
  23   1   1        0.00        5.89     10.64 o
  25   1   1       29.32       41.65     18.69 o
 -26   2   1        9.20        3.42     12.08 o
 -24   2   1      268.39      268.52     16.04 o
 -22   2   1     1123.24     1178.38     43.19 o
 -20   2   1      175.06      142.83     11.82 o
 -18   2   1     3646.09     3557.25     69.17 o
 -16   2   1        8.72       12.09      3.52 o
 -14   2   1        0.75       -2.68      2.68 o
 -12   2   1      624.54      698.27     11.79 o
 -10   2   1      930.31     1086.06     16.02 o
  -8   2   1     3788.25     3544.16     42.26 o
  -6   2   1     1577.14     1528.91     19.30 o
  -4   2   1     3464.71     3227.32     41.44 o
  -2   2   1     2641.35     2767.34     33.11 o
   0   2   1     9106.23     8809.72     94.84 o
   2   2   1     6932.85     6116.35     66.34 o
   4   2   1      897.85      718.00     10.51 o
   6   2   1    10617.86    10317.45    113.60 o
   8   2   1      181.95      269.31      4.69 o
  10   2   1      408.04      348.95      7.18 o
  12   2   1      204.09      163.43      7.07 o
  14   2   1       15.64       22.96      3.31 o
  16   2   1     1952.27     1864.22     39.55 o
  18   2   1      153.18      146.70     11.20 o
  20   2   1      691.52      740.81     22.90 o
  22   2   1        1.10       -3.28      8.22 o
  24   2   1       59.39       55.26     13.70 o
  26   2   1        1.50      -12.20     12.20 o
 -25   3   1        2.30      -11.66     11.66 o
 -23   3   1      171.66      164.67     26.60 o
 -21   3   1      102.11       86.41     10.93 o
 -19   3   1       50.32       59.39     11.08 o
 -17   3   1      469.89      393.29     15.76 o
 -15   3   1        0.17       -5.34      5.34 o
 -13   3   1      944.43      977.67     14.43 o
 -11   3   1      309.27      318.78      6.20 o
  -9   3   1      582.08      612.66      8.95 o
  -7   3   1      574.12      573.27      8.56 o
  -5   3   1      336.86      415.26      7.12 o
  -3   3   1       38.14       41.27      2.36 o
  -1   3   1     2594.09     2522.40     28.73 o
   1   3   1     1642.10     1716.99     19.77 o
   3   3   1      228.56      219.07      6.68 o
   5   3   1    10389.46     9818.01    116.14 o
   7   3   1      719.66      738.45     10.80 o
   9   3   1     1151.14     1197.88     15.10 o
  11   3   1     6515.26     6030.21     91.23 o
  13   3   1      223.54      218.26      7.56 o
  15   3   1        9.78        6.75      4.65 o
  17   3   1      127.24      138.27     10.54 o
  19   3   1       36.65       20.46      8.66 o
  21   3   1        8.18       -0.92     17.98 o
  23   3   1        4.47      -11.66     11.66 o
  25   3   1       94.48      105.37     17.77 o
 -24   4   1       13.35       -6.23     13.70 o
 -22   4   1        1.31      -11.66     11.66 o
 -20   4   1      917.59      949.21     54.65 o
 -18   4   1       72.00       91.95     13.70 o
 -16   4   1      107.84       94.21      7.93 o
 -14   4   1       91.79       55.70      8.51 o
 -12   4   1       30.69       24.48      5.62 o
 -10   4   1     3233.31     3255.71     38.33 o
  -8   4   1      214.54      224.54      6.18 o
  -6   4   1     1079.70      942.92     13.94 o
  -4   4   1      241.06      273.33      6.20 o
  -2   4   1     2279.07     2277.79     26.76 o
   0   4   1      194.56      242.44      7.00 o
   2   4   1     5687.97     5623.81     58.50 o
   4   4   1      359.58      410.01      7.50 o
   6   4   1       51.56       38.85      2.64 o
   8   4   1     2748.16     2743.06     37.30 o
  10   4   1     3109.19     3136.50     39.21 o
  12   4   1     1583.94     1497.15     25.53 o
  14   4   1       96.43       76.07     17.60 o
  16   4   1        1.28      -17.98     19.41 o
  18   4   1      665.96      680.51     43.86 o
  20   4   1      359.74      390.28     22.86 o
  22   4   1      184.18      222.37     20.34 o
  24   4   1        9.26       -6.44     13.70 o
 -23   5   1       21.88       19.36     14.13 o
 -21   5   1       14.81        8.05     12.68 o
 -19   5   1        0.63       -0.55     11.50 o
 -17   5   1      345.01      348.51     19.81 o
 -15   5   1      117.82      110.15     17.98 o
 -13   5   1      347.45      363.59     18.79 o
 -11   5   1     1562.37     1444.13     34.04 o
  -9   5   1       69.52       68.85      4.96 o
  -7   5   1      242.99      232.31      6.33 o
  -5   5   1      958.35      866.57     12.59 o
  -3   5   1      279.53      260.75      6.02 o
  -1   5   1      427.39      472.00      8.20 o
   1   5   1     1050.94     1086.65     19.30 o
   3   5   1      899.98      858.43     13.44 o
   5   5   1       45.91       51.59      3.46 o
   7   5   1      310.00      300.25      7.06 o
   9   5   1       38.13       23.66      5.54 o
  11   5   1     1239.63     1233.83     36.09 o
  13   5   1       37.29       34.44     14.38 o
  15   5   1      704.04      682.85     26.93 o
  17   5   1       64.45       54.09     14.38 o
  19   5   1       15.59       12.94     12.20 o
  21   5   1       93.12      114.33     17.29 o
 -20   6   1        0.54        0.46     12.68 o
 -18   6   1        9.30       -0.72     11.19 o
 -16   6   1        7.14      -10.07     10.17 o
 -14   6   1        0.57        3.60     13.66 o
 -12   6   1      472.38      452.72     20.83 o
 -10   6   1       81.22       74.02      7.14 o
  -8   6   1       18.08       10.64      4.83 o
  -6   6   1      871.51      855.65     16.25 o
  -4   6   1      732.45      714.75     25.32 o
  -2   6   1      226.46      227.39     10.49 o
   0   6   1        0.03       -2.16      5.08 o
   2   6   1       80.72       87.42      8.60 o
   4   6   1      612.41      560.69     13.52 o
   6   6   1        7.20       -0.05      5.90 o
   8   6   1       31.38       33.06      6.27 o
  10   6   1      121.45      104.66     12.20 o
  12   6   1      196.63      228.77     22.29 o
  14   6   1        4.60       -5.68      9.62 o
  16   6   1        5.35       -1.58     10.64 o
  18   6   1       18.38       33.66     13.70 o
  20   6   1        6.43        5.03     13.22 o
 -19   7   1        5.08        5.03     13.22 o
 -17   7   1        4.76      -14.38     14.38 o
 -15   7   1      383.89      419.48     22.37 o
 -13   7   1        1.87       -9.62      9.62 o
 -11   7   1       16.09       38.83     15.82 o
  -9   7   1        1.24       27.32     14.38 o
  -7   7   1        1.94        2.30     12.94 o
  -5   7   1     1929.96     1888.69     39.01 o
  -3   7   1       41.16       55.00     17.26 o
  -1   7   1      232.90      206.67     13.22 o
   1   7   1      742.72      660.85     25.89 o
   3   7   1      445.11      412.36     36.67 o
   5   7   1      265.73      243.03     23.01 o
   7   7   1      811.37      792.38     38.83 o
   9   7   1      803.60      821.14     40.27 o
  11   7   1      282.38      312.57     18.79 o
  13   7   1       37.84       35.23     12.20 o
  15   7   1       78.68       55.85     13.22 o
  17   7   1       40.69       30.20     13.22 o
 -14   8   1       54.18       80.53     21.57 o
 -12   8   1       87.97      143.81     23.01 o
 -10   8   1        9.63       27.32     15.82 o
  -8   8   1        0.05       11.50     14.38 o
  -6   8   1      401.28      356.64     27.32 o
  -4   8   1     1091.41     1111.48     32.49 o
  -2   8   1       87.43      107.86     11.66 o
   0   8   1       29.82       19.29      8.60 o
   2   8   1       72.79       72.57     19.41 o
   4   8   1       41.31       71.90     17.26 o
   6   8   1      162.59      201.33     23.01 o
   8   8   1      241.51      263.17     25.89 o
  10   8   1      330.90      382.53     30.20 o
  12   8   1      157.27      179.76     25.89 o
  14   8   1      169.23      221.46     27.32 o
  -9   9   1       31.34       54.65     18.69 o
  -7   9   1       43.35       61.84     17.26 o
  -5   9   1       33.31       31.64     15.82 o
  -3   9   1       40.53       70.47     17.26 o
  -1   9   1       77.08      107.01     12.68 o
   1   9   1       27.38       60.40     15.82 o
   3   9   1      165.81      238.72     24.45 o
   5   9   1       41.67       43.14     17.26 o
   7   9   1        0.03        1.44     15.82 o
   9   9   1       18.35       28.76     17.26 o
 -26   0   2       43.02       17.26     17.26 o
 -24   0   2        0.33       -8.63     12.94 o
 -22   0   2      420.76      439.34     21.35 o
 -20   0   2      741.60      715.17     25.92 o
 -18   0   2      774.10      733.43     25.42 o
 -16   0   2        3.11       -2.21      8.63 o
 -14   0   2      355.81      391.47     15.74 o
 -12   0   2     1597.20     1618.69     39.66 o
 -10   0   2        9.65       28.97     11.50 o
  -8   0   2      918.76     1023.73     20.47 o
  -6   0   2        0.02        4.24      0.94 o
  -4   0   2     5597.35     5370.35     83.13 o
  -2   0   2    44361.55    40339.18   2868.24 o
   0   0   2     1669.01     1697.22     31.22 o
   2   0   2   113933.71    91512.85   1416.23 o
   4   0   2       22.05       44.53      2.16 o
   6   0   2     6284.90     5551.54     85.67 o
   8   0   2    22403.34    21969.11    334.86 o
  10   0   2    10606.72    10190.38    217.06 o
  12   0   2    10715.22    10116.94    216.04 o
  14   0   2     1652.23     1797.30     44.71 o
  16   0   2     5429.83     5423.70    121.44 o
  18   0   2     1026.55      957.47     39.55 o
  20   0   2       26.74       -5.75     12.94 o
  22   0   2      299.09      346.58     28.76 o
  24   0   2        0.02        1.44     15.82 o
  26   0   2        1.79      -14.38     14.38 o
 -27   1   2        9.93        5.03     12.20 o
 -25   1   2       45.71       49.61     13.22 o
 -23   1   2        2.56       -8.00      8.00 o
 -21   1   2     1245.82     1265.57     31.53 o
 -19   1   2      750.59      739.78     26.57 o
 -17   1   2       80.07       92.78      7.29 o
 -15   1   2       10.01        5.34      2.67 o
 -13   1   2      631.74      602.75     13.00 o
 -11   1   2     4809.58     5218.78     72.52 o
  -9   1   2     3451.53     3476.78     46.81 o
  -7   1   2     3961.72     3784.74     41.85 o
  -5   1   2    11343.12    11211.33    121.47 o
  -3   1   2    26860.55    25295.78    361.22 o
  -1   1   2      980.76      906.99     12.49 o
   1   1   2      809.57      899.97     11.24 o
   3   1   2     1401.12     1314.81     14.15 o
   5   1   2     6760.17     6083.71     71.15 o
   7   1   2     4614.37     4549.74     57.40 o
   9   1   2      374.36      396.48      9.07 o
  11   1   2      628.77      742.76     12.00 o
  13   1   2      245.07      254.95      6.49 o
  15   1   2       15.11       16.57      4.75 o
  17   1   2      738.79      772.54     22.39 o
  19   1   2      631.81      650.98     20.72 o
  21   1   2        5.42       -7.38      7.38 o
  23   1   2      136.56      121.57     15.74 o
  25   1   2        1.74       -1.44     12.20 o
 -26   2   2        7.21       -2.33      9.89 o
 -24   2   2        7.33       -8.76      8.76 o
 -22   2   2       14.19        1.95      8.40 o
 -20   2   2       48.83       72.72      9.89 o
 -18   2   2     1457.84     1710.34     37.15 o
 -16   2   2     1108.57     1050.15     17.05 o
 -14   2   2      456.26      422.69      8.98 o
 -12   2   2     4368.99     4394.87     56.82 o
 -10   2   2     2690.08     2448.36     29.82 o
  -8   2   2       40.15       41.49      2.25 o
  -6   2   2     1789.33     1803.80     20.95 o
  -4   2   2     3433.91     2956.69     32.95 o
  -2   2   2    24823.44    24471.85    281.63 o
   0   2   2    43778.45    41359.93    477.34 o
   2   2   2     8042.80     7709.39     78.64 o
   4   2   2      739.14      697.48     10.37 o
   6   2   2        3.75       -0.09      1.40 o
   8   2   2      965.64      916.92     14.90 o
  10   2   2      131.10      107.18      4.20 o
  12   2   2       10.46       12.38      2.87 o
  14   2   2      150.96      153.75      6.44 o
  16   2   2     3266.60     3329.85     64.44 o
  18   2   2       38.20       24.77      8.22 o
  20   2   2       46.14       45.29      9.30 o
  22   2   2       17.84       -1.42      9.06 o
  24   2   2        0.00      -10.02     10.02 o
 -25   3   2       25.30        5.65     16.54 o
 -23   3   2        0.03       -7.97      7.97 o
 -21   3   2       72.74       75.88     10.54 o
 -19   3   2      236.58      271.54     14.17 o
 -17   3   2      297.59      260.49     13.08 o
 -15   3   2        0.19       -3.43      3.43 o
 -13   3   2      801.46      847.56     11.94 o
 -11   3   2       84.50       51.54      2.84 o
  -9   3   2      982.72     1018.83     13.44 o
  -7   3   2      264.47      218.63      5.53 o
  -5   3   2      265.43      245.49      6.49 o
  -3   3   2     3058.61     3198.42     36.04 o
  -1   3   2     3394.88     3297.81     36.92 o
   1   3   2     2156.46     1864.48     20.45 o
   3   3   2        3.65       -1.16      1.21 o
   5   3   2      939.27      803.26     12.69 o
   7   3   2      195.75      198.13      4.42 o
   9   3   2     4065.79     4009.51     48.57 o
  11   3   2      955.25     1001.74     14.61 o
  13   3   2       83.59       74.08      5.41 o
  15   3   2      394.03      380.66     10.85 o
  17   3   2      340.88      314.70     14.80 o
  19   3   2      543.49      514.25     19.21 o
  21   3   2        7.90        4.31     12.20 o
  23   3   2        0.02      -12.68     12.68 o
 -24   4   2       35.20       38.50     15.74 o
 -22   4   2       34.52       18.69     13.22 o
 -20   4   2        2.13       39.71     13.10 o
 -18   4   2        3.77       -2.57      9.62 o
 -16   4   2      194.77      145.75      9.26 o
 -14   4   2        7.32       -7.19      7.80 o
 -12   4   2        9.53       -0.70      2.59 o
 -10   4   2     1718.03     1707.36     25.78 o
  -8   4   2      155.97      149.33      6.25 o
  -6   4   2      830.37      834.67     13.76 o
  -4   4   2        0.52       -1.97      1.97 o
  -2   4   2       29.42       34.49      3.11 o
   0   4   2     3130.32     3124.63     35.96 o
   2   4   2     9210.40     9011.41    105.63 o
   4   4   2      188.71      276.51      5.52 o
   6   4   2      106.81      116.32      3.79 o
   8   4   2     1040.81     1014.28     14.91 o
  10   4   2       21.44       32.28      4.23 o
  12   4   2     1730.30     1687.85     44.00 o
  14   4   2     2261.48     2196.27     42.97 o
  16   4   2      127.03      126.00     19.41 o
  18   4   2       23.50       14.38     12.94 o
  20   4   2      262.75      309.95     21.35 o
  22   4   2        3.49        2.88     13.22 o
 -23   5   2      159.73      217.40     23.01 o
 -21   5   2      123.15      175.62     18.22 o
 -19   5   2      169.31      156.44     18.69 o
 -17   5   2       54.40       48.20     12.20 o
 -15   5   2      774.17      725.79     35.23 o
 -13   5   2      878.21      982.07     31.00 o
 -11   5   2     1766.41     1705.21     40.16 o
  -9   5   2     1890.81     1758.86     31.07 o
  -7   5   2      127.34      104.37      5.14 o
  -5   5   2     1369.42     1379.55     18.05 o
  -3   5   2       60.20       76.24      3.80 o
  -1   5   2       70.28       64.44      3.50 o
   1   5   2      633.65      616.73      9.90 o
   3   5   2     1270.62     1337.88     18.94 o
   5   5   2      828.33      796.13     13.93 o
   7   5   2     1022.95     1003.30     17.90 o
   9   5   2      390.21      356.72     16.59 o
  11   5   2     1125.47     1149.68     34.05 o
  13   5   2      461.41      407.78     21.57 o
  15   5   2       60.45       89.87     13.66 o
  17   5   2        8.78        5.20     10.64 o
  19   5   2       58.97       56.13     13.70 o
  21   5   2        3.46      -10.18     12.68 o
 -20   6   2       58.85       59.85     16.54 o
 -18   6   2      244.74      232.03     18.79 o
 -16   6   2       33.19       13.66     20.85 o
 -14   6   2      204.36      197.95     16.27 o
 -12   6   2        9.63        2.16      9.15 o
 -10   6   2      246.25      218.77     10.77 o
  -8   6   2       49.78       56.52      6.64 o
  -6   6   2      240.36      211.24     15.98 o
  -4   6   2      364.81      330.71     11.88 o
  -2   6   2      164.19      157.18      9.13 o
   0   6   2     1601.45     1592.62     32.93 o
   2   6   2        0.09       -4.05      5.52 o
   4   6   2      922.45      897.83     18.73 o
   6   6   2       18.81        5.83      5.44 o
   8   6   2       22.90       20.47      6.00 o
  10   6   2      235.41      248.10     23.01 o
  12   6   2        9.81      -14.38     17.26 o
  14   6   2        2.71        6.64     18.69 o
  16   6   2      422.20      464.76     23.88 o
  18   6   2       14.45       -4.31     12.94 o
  20   6   2        0.16       -5.64     12.68 o
 -19   7   2       37.52       55.11     15.25 o
 -17   7   2       42.64       41.86     15.10 o
 -15   7   2       72.05       71.79     24.45 o
 -13   7   2        7.06       10.07     14.38 o
 -11   7   2       67.54       77.66     17.26 o
  -9   7   2       22.57       43.14     14.38 o
  -7   7   2      210.89      260.00     12.30 o
  -5   7   2      108.70      135.77     12.68 o
  -3   7   2      102.25       90.37     14.86 o
  -1   7   2        7.76       -0.72      7.12 o
   1   7   2      247.81      217.85     25.89 o
   3   7   2      199.90      181.20     23.73 o
   5   7   2       13.16       -4.31     12.94 o
   7   7   2      567.54      589.61     33.08 o
   9   7   2      243.15      277.55     24.45 o
  11   7   2      140.28      149.79     21.57 o
  13   7   2       74.20       77.75     14.24 o
  15   7   2       21.76       35.95     13.22 o
  17   7   2      109.40      125.03     17.29 o
 -14   8   2        0.00        7.19     17.26 o
 -12   8   2      137.13      178.32     23.01 o
 -10   8   2      164.64      163.94     21.57 o
  -8   8   2      146.61      191.26     23.01 o
  -6   8   2       30.82       46.02     15.82 o
  -4   8   2      513.10      531.61     21.28 o
  -2   8   2        2.08       -0.72      8.13 o
   0   8   2       37.68       34.39      8.63 o
   2   8   2      413.70      355.20     25.89 o
   4   8   2      207.27      191.26     23.01 o
   6   8   2       85.39      120.80     20.13 o
   8   8   2      426.50      419.92     30.20 o
  10   8   2      267.89      325.00     28.76 o
  12   8   2      207.43      280.42     28.76 o
  14   8   2       49.87      120.80     23.01 o
  -9   9   2       47.81       64.71     18.69 o
  -7   9   2       58.80       70.47     18.69 o
  -5   9   2        0.20       23.01     15.82 o
  -3   9   2      183.38      243.80     16.76 o
  -1   9   2      167.06      193.17     15.25 o
   1   9   2      108.77      129.43     20.13 o
   3   9   2        6.75       33.08     15.82 o
   5   9   2       17.43       33.08     15.82 o
   7   9   2       13.05       20.13     17.26 o
   9   9   2       30.11       56.08     20.13 o
 -27   1   3        7.60        7.63     13.10 o
 -25   1   3       19.56        4.31      9.13 o
 -23   1   3        0.37       -7.55      7.55 o
 -21   1   3       26.19       10.07      7.48 o
 -19   1   3     1754.83     1677.53     32.34 o
 -17   1   3        0.83        3.28      4.96 o
 -15   1   3      126.36      117.25      4.78 o
 -13   1   3     3550.97     3482.72     49.89 o
 -11   1   3     1162.25     1190.44     17.40 o
  -9   1   3    15063.29    15106.68    162.94 o
  -7   1   3    14262.17    13799.91    148.72 o
  -5   1   3    23582.14    22822.65    262.87 o
  -3   1   3    18187.42    17515.96    232.28 o
  -1   1   3     7342.15     6704.45     78.11 o
   1   1   3      799.14      794.70     10.30 o
   3   1   3     1886.83     1651.77     18.73 o
   5   1   3      333.63      323.72      7.69 o
   7   1   3     1067.72     1065.82     13.94 o
   9   1   3      622.61      621.88     10.23 o
  11   1   3      693.90      792.47     12.77 o
  13   1   3       28.32       26.11      3.26 o
  15   1   3       70.30       56.67      6.21 o
  17   1   3       57.47       70.73      9.39 o
  19   1   3      169.51      182.43     12.45 o
  21   1   3        0.12       -8.60      8.60 o
  23   1   3       66.22       91.13     15.82 o
  25   1   3        2.66      -11.19     11.19 o
 -26   2   3        6.42      -11.89     11.89 o
 -24   2   3       99.88      107.80     12.65 o
 -22   2   3      117.34      103.26     11.56 o
 -20   2   3     2285.76     2286.02     48.69 o
 -18   2   3      616.02      630.24     23.56 o
 -16   2   3     1182.91     1167.55     18.61 o
 -14   2   3      248.84      234.78      7.07 o
 -12   2   3      153.21      124.46      8.48 o
 -10   2   3     9376.19     9311.28    101.37 o
  -8   2   3      425.27      400.32      7.56 o
  -6   2   3       16.87       43.26      2.27 o
  -4   2   3    44763.78    42168.25    825.81 o
  -2   2   3    22940.35    21701.98    233.08 o
   0   2   3     1724.38     1520.15     18.99 o
   2   2   3    21028.50    19984.52    201.64 o
   4   2   3        8.30        3.15      0.92 o
   6   2   3     9031.70     8733.79    130.39 o
   8   2   3      262.70      183.36      4.44 o
  10   2   3      503.51      515.33      9.93 o
  12   2   3     1538.62     1490.07     24.15 o
  14   2   3      153.55      151.30      7.09 o
  16   2   3       11.33        6.15     11.43 o
  18   2   3      799.77      759.68     22.62 o
  20   2   3       36.21       21.84      9.30 o
  22   2   3      169.99      210.10     15.63 o
  24   2   3        2.51        6.29     12.08 o
 -25   3   3       22.96       12.62     13.70 o
 -23   3   3      276.32      264.65     16.94 o
 -21   3   3     1003.80     1094.88     28.99 o
 -19   3   3      919.26      934.63     25.40 o
 -17   3   3       27.64       25.10      4.51 o
 -15   3   3       31.77       28.36      3.91 o
 -13   3   3      608.29      587.20      9.27 o
 -11   3   3      331.67      390.04      6.87 o
  -9   3   3     1830.26     2031.92     24.25 o
  -7   3   3      116.93      121.79      5.10 o
  -5   3   3      942.75      974.41     13.54 o
  -3   3   3      326.31      329.60      5.57 o
  -1   3   3     2499.30     2438.70     30.15 o
   1   3   3     1882.27     2021.64     23.58 o
   3   3   3      590.12      466.00      6.71 o
   5   3   3     1743.26     1878.05     23.59 o
   7   3   3      252.33      279.81      5.89 o
   9   3   3     3182.97     3135.13     38.78 o
  11   3   3        0.01       -2.36      2.36 o
  13   3   3     1767.17     1664.83     29.53 o
  15   3   3      113.53      106.29      9.72 o
  17   3   3      714.57      741.89     21.67 o
  19   3   3      304.57      393.18     17.06 o
  21   3   3      456.45      599.35     27.95 o
  23   3   3       37.78       16.44     14.13 o
 -24   4   3        7.63       -4.09     13.10 o
 -22   4   3       29.42       18.92     13.10 o
 -20   4   3      951.35      895.47     47.46 o
 -18   4   3        8.20        5.83     12.22 o
 -16   4   3        0.88       -6.09      6.09 o
 -14   4   3      432.80      397.36      9.70 o
 -12   4   3      118.27      120.57      5.10 o
 -10   4   3        4.42        1.45      4.48 o
  -8   4   3      787.86      820.67     12.41 o
  -6   4   3       88.84       88.74      3.80 o
  -4   4   3     1067.38      886.25     12.04 o
  -2   4   3      570.63      576.25      7.91 o
   0   4   3      125.14      128.11      3.74 o
   2   4   3      228.35      249.81      6.45 o
   4   4   3     1607.70     1615.70     21.58 o
   6   4   3       92.01       75.09      3.54 o
   8   4   3     1545.27     1545.73     23.37 o
  10   4   3      770.10      772.77     14.12 o
  12   4   3     3959.19     3782.67     63.78 o
  14   4   3      361.42      362.82     19.84 o
  16   4   3       28.44        2.52     10.02 o
  18   4   3       19.83        4.97     11.05 o
  20   4   3       87.96      126.80     16.76 o
  22   4   3      213.81      276.23     22.37 o
 -23   5   3       91.35      109.85     17.77 o
 -21   5   3       55.33       62.97     17.26 o
 -19   5   3        0.15        1.58     10.64 o
 -17   5   3      126.21       83.10     14.38 o
 -15   5   3      160.31      174.30     19.41 o
 -13   5   3     2993.32     2908.61     56.68 o
 -11   5   3     2298.28     2276.53     39.69 o
  -9   5   3       22.52       33.61      6.62 o
  -7   5   3     1221.94     1203.93     21.85 o
  -5   5   3        0.20       -3.32      3.32 o
  -3   5   3        7.95        5.05      2.57 o
  -1   5   3     2276.92     2246.49     27.12 o
   1   5   3      273.69      282.02      6.39 o
   3   5   3      975.12      935.81     14.47 o
   5   5   3      696.24      642.45     11.99 o
   7   5   3        0.28       -0.08      3.89 o
   9   5   3       24.38        6.56      5.60 o
  11   5   3      322.44      357.82     18.79 o
  13   5   3        4.86        4.92     25.17 o
  15   5   3        1.39       -5.37      9.62 o
  17   5   3        2.67       -8.97     10.64 o
  19   5   3       27.06       20.82     12.68 o
  21   5   3        9.36        8.04     13.70 o
 -22   6   3       28.74       12.94     13.48 o
 -20   6   3       39.93       19.21     13.66 o
 -18   6   3        8.12       -3.40     21.57 o
 -16   6   3       54.50       28.95     12.22 o
 -14   6   3      388.01      362.39     19.81 o
 -12   6   3       38.61       31.64     10.17 o
 -10   6   3        0.01       -2.19      8.93 o
  -8   6   3      200.12      256.06     11.44 o
  -6   6   3       74.93       67.66      7.91 o
  -4   6   3      605.93      588.12     17.61 o
  -2   6   3        0.27       -4.38      4.38 o
   0   6   3        5.15       -4.77      4.77 o
   2   6   3        5.25       -9.35      9.35 o
   4   6   3      246.44      239.38      9.34 o
   6   6   3      519.38      479.82     20.26 o
   8   6   3       76.63       72.00      8.83 o
  10   6   3     1196.94     1198.50     36.09 o
  12   6   3       17.57        5.41     10.64 o
  14   6   3        5.69       -5.75     18.69 o
  16   6   3        0.46        1.44     15.82 o
  18   6   3        2.48       -5.75     12.08 o
 -19   7   3       22.68        1.88     13.10 o
 -17   7   3        0.98      -16.54     16.54 o
 -15   7   3        9.87        6.47     11.19 o
 -13   7   3       81.68       96.35     18.69 o
 -11   7   3      658.73      642.82     35.95 o
  -9   7   3     1379.75     1460.09     40.08 o
  -7   7   3      307.61      310.69     18.32 o
  -5   7   3      750.83      800.81     21.30 o
  -3   7   3       18.95        1.44      8.13 o
  -1   7   3      162.82      140.20     18.14 o
   1   7   3        9.80       15.20     10.79 o
   3   7   3        3.43      -11.50     11.50 o
   5   7   3      139.88      175.45     20.13 o
   7   7   3       62.55       56.08     15.82 o
   9   7   3        0.00        4.31     14.38 o
  11   7   3       28.45       30.45     11.66 o
  13   7   3       46.48       37.39     12.20 o
  15   7   3        2.70       -3.94     11.66 o
  17   7   3        0.43      -12.20     12.20 o
 -16   8   3       17.89       17.26     18.69 o
 -14   8   3        0.21       14.38     17.26 o
 -12   8   3        1.00       14.38     15.82 o
 -10   8   3        6.26       33.08     15.82 o
  -8   8   3      875.69      972.14     46.02 o
  -6   8   3       34.24       41.44      8.22 o
  -4   8   3        7.45       12.08      7.16 o
  -2   8   3       33.61       31.18      9.62 o
   0   8   3      175.84      163.00     13.70 o
   2   8   3       20.59        4.31     12.94 o
   4   8   3      274.73      248.79     24.45 o
   6   8   3      202.55      218.59     24.45 o
   8   8   3      136.12      161.06     23.01 o
  10   8   3       48.00       97.79     21.57 o
  12   8   3       32.62       77.66     20.13 o
  -9   9   3       25.87       14.38     17.26 o
  -7   9   3      429.60      434.30     31.64 o
  -5   9   3      562.27      585.30     34.51 o
  -3   9   3      337.07      360.80     18.79 o
  -1   9   3      119.73      146.68     20.13 o
   1   9   3        7.01       11.50     14.38 o
   3   9   3      126.05      171.13     23.01 o
   5   9   3        0.08       10.07     15.82 o
   7   9   3       43.50       50.33     18.69 o
 -28   0   4       38.27       18.69     18.69 o
 -26   0   4       23.51       14.38     17.26 o
 -24   0   4      201.60      184.65     16.76 o
 -22   0   4      734.84      787.12     28.97 o
 -20   0   4       99.38      123.85     30.20 o
 -18   0   4     2164.89     2097.27     64.71 o
 -16   0   4        0.66       -0.24      7.19 o
 -14   0   4        1.52        5.46      8.63 o
 -12   0   4     2038.14     2034.61     37.15 o
 -10   0   4        1.55       17.47      2.52 o
  -8   0   4      101.65      131.46      4.46 o
  -6   0   4    11106.07    10438.46    182.81 o
  -4   0   4     7508.48     7922.34    121.41 o
  -2   0   4    21802.78    22414.58    420.33 o
   0   0   4    31051.67    32295.53    655.09 o
   2   0   4     1264.77     1213.46     19.89 o
   4   0   4    13507.19    12675.76    158.12 o
   6   0   4      857.37      862.86     13.73 o
   8   0   4      150.54      144.93      8.10 o
  10   0   4     1726.77     1730.37     28.91 o
  12   0   4     1923.52     1927.80     46.64 o
  14   0   4      882.48      791.24     24.77 o
  16   0   4     3077.41     3021.38     72.11 o
  18   0   4      507.07      585.30     34.51 o
  20   0   4       18.25        4.31     14.38 o
  22   0   4      425.17      447.24     33.08 o
  24   0   4       44.54       31.64     20.13 o
 -27   1   4        7.98        8.97     12.68 o
 -25   1   4        6.91       -8.55      8.55 o
 -23   1   4        0.44        4.66      8.22 o
 -21   1   4       14.96        5.02      7.35 o
 -19   1   4       81.39       94.87     10.22 o
 -17   1   4      160.04      167.23      7.33 o
 -15   1   4     1964.65     1842.68     26.10 o
 -13   1   4        2.79       -3.22      3.22 o
 -11   1   4     1547.95     1518.89     18.91 o
  -9   1   4    20453.33    20056.28    215.59 o
  -7   1   4       56.78       74.59      2.87 o
  -5   1   4    41520.16    40515.28    586.90 o
  -3   1   4    40565.38    40497.39    436.22 o
  -1   1   4     3691.76     3990.86     51.12 o
   1   1   4     5560.54     5547.18     64.85 o
   3   1   4     5128.92     5285.96     57.91 o
   5   1   4      568.49      494.83      6.30 o
   7   1   4      801.60      836.75     11.78 o
   9   1   4      353.81      296.85      5.33 o
  11   1   4      329.37      300.26      7.61 o
  13   1   4       39.01       34.88      3.69 o
  15   1   4      463.24      487.09     16.27 o
  17   1   4     1301.39     1317.05     31.22 o
  19   1   4       33.81       14.86      8.30 o
  21   1   4       13.96        7.12     10.02 o
  23   1   4       24.93       10.79     12.20 o
  25   1   4       42.12       23.11     14.72 o
 -26   2   4       12.51       -9.17      9.51 o
 -24   2   4      110.11       94.00     12.04 o
 -22   2   4      458.64      448.08     18.46 o
 -20   2   4       56.90       72.48      8.39 o
 -18   2   4       29.57       34.56      9.35 o
 -16   2   4        1.71       -3.54      3.54 o
 -14   2   4      534.74      546.41     10.51 o
 -12   2   4      927.65     1092.45     14.20 o
 -10   2   4    14324.86    14551.83    157.06 o
  -8   2   4     9325.71     9547.97    103.70 o
  -6   2   4     4709.14     4711.20     87.78 o
  -4   2   4     7403.30     7663.10     89.36 o
  -2   2   4    23859.62    23054.19    247.83 o
   0   2   4     3979.71     4167.78     49.40 o
   2   2   4       17.12       30.44      2.03 o
   4   2   4     1866.72     1932.89     21.06 o
   6   2   4        8.51        4.46      1.62 o
   8   2   4     1501.38     1347.53     17.90 o
  10   2   4     3652.04     3972.86     48.12 o
  12   2   4      284.82      262.46      8.02 o
  14   2   4     1025.42      985.28     18.30 o
  16   2   4     2930.51     2902.23     59.61 o
  18   2   4      184.33      210.39     23.49 o
  20   2   4       54.96       71.58     10.73 o
  22   2   4       78.53       86.11     14.51 o
  24   2   4        0.53       -4.13     12.08 o
 -27   3   4      126.26      173.90     20.83 o
 -25   3   4      238.07      303.39     22.30 o
 -23   3   4        8.06       19.81      9.21 o
 -21   3   4      549.74      618.86     21.10 o
 -19   3   4     1149.30     1050.63     27.32 o
 -17   3   4       70.03       69.46      5.27 o
 -15   3   4       73.56       94.65      5.17 o
 -13   3   4      184.15      202.65      5.34 o
 -11   3   4      295.28      257.66      5.69 o
  -9   3   4      330.45      421.26      7.28 o
  -7   3   4     5552.35     5674.13     62.79 o
  -5   3   4     3248.41     3186.80     40.09 o
  -3   3   4     2404.26     2102.78     24.48 o
  -1   3   4     7463.87     7960.84     86.90 o
   1   3   4     1116.36     1326.07     15.39 o
   3   3   4     6229.56     6242.58     64.64 o
   5   3   4      660.57      671.52     11.53 o
   7   3   4     2067.53     1917.14     24.88 o
   9   3   4      263.31      264.48      6.24 o
  11   3   4        1.07       -1.32      2.36 o
  13   3   4      108.00       97.18      6.53 o
  15   3   4      106.57      101.94     13.52 o
  17   3   4      661.87      691.15     21.38 o
  19   3   4      158.89      161.61     16.76 o
  21   3   4      388.14      471.34     30.92 o
  23   3   4      253.34      290.49     33.08 o
 -24   4   4      190.44      264.17     21.28 o
 -22   4   4      164.04      201.12     23.01 o
 -20   4   4       15.86        5.88     11.66 o
 -18   4   4       67.59       78.25     12.68 o
 -16   4   4      215.16      205.80      8.57 o
 -14   4   4      531.81      478.80     10.65 o
 -12   4   4       37.90       35.02      3.36 o
 -10   4   4      614.72      576.79     10.16 o
  -8   4   4      435.08      430.51      7.63 o
  -6   4   4      650.24      595.08     11.41 o
  -4   4   4     1371.71     1454.05     18.28 o
  -2   4   4       78.59       72.35      3.01 o
   0   4   4      561.32      461.70      8.08 o
   2   4   4      223.24      306.78      6.05 o
   4   4   4      984.81      969.67     13.24 o
   6   4   4       21.47       13.11      2.52 o
   8   4   4       85.17       90.59      4.99 o
  10   4   4     1699.86     1595.24     24.53 o
  12   4   4      816.62      750.47     19.78 o
  14   4   4     1279.16     1304.69     31.78 o
  16   4   4      255.44      265.44     18.22 o
  18   4   4        4.46       -2.88     10.64 o
  20   4   4        0.33        8.09     12.08 o
  22   4   4       26.01       32.53     14.51 o
 -23   5   4       80.87      108.71     17.77 o
 -21   5   4        0.16       -3.56     11.66 o
 -19   5   4       10.57        5.07     10.64 o
 -17   5   4      106.07       76.75     12.68 o
 -15   5   4      393.91      368.71     18.79 o
 -13   5   4      864.92      889.11     23.15 o
 -11   5   4     2422.18     2507.73     43.11 o
  -9   5   4     2454.20     2385.56     33.81 o
  -7   5   4      283.54      267.97      7.70 o
  -5   5   4     1336.38     1300.19     18.72 o
  -3   5   4     1456.82     1367.12     20.23 o
  -1   5   4      638.01      643.14      9.48 o
   1   5   4       81.63       98.97      4.41 o
   3   5   4     1071.59     1009.47     16.72 o
   5   5   4        3.88       -1.09      3.11 o
   7   5   4     1352.81     1391.65     26.78 o
   9   5   4       39.05       32.45      8.30 o
  11   5   4      372.59      360.74     18.79 o
  13   5   4      708.19      716.55     27.40 o
  15   5   4       76.47       73.98     15.82 o
  17   5   4        1.97       -7.67     10.64 o
  19   5   4      296.06      323.64     21.85 o
  21   5   4       20.72       22.41     14.51 o
 -22   6   4        0.08        4.66     14.72 o
 -20   6   4       12.32       20.48     12.68 o
 -18   6   4       85.90       87.27     19.41 o
 -16   6   4      145.09      145.33     15.25 o
 -14   6   4      101.81      124.07     26.60 o
 -12   6   4      563.34      527.92     17.06 o
 -10   6   4     2807.64     2579.06     51.67 o
  -8   6   4     5270.05     5097.57     81.52 o
  -6   6   4      738.41      690.60     18.53 o
  -4   6   4        5.71       -1.80      4.65 o
  -2   6   4       90.44       82.92      7.72 o
   0   6   4        3.68        5.10      5.52 o
   2   6   4       40.02       44.02      5.21 o
   4   6   4      209.27      161.67     12.08 o
   6   6   4      730.89      726.75     20.72 o
   8   6   4       27.03       20.23      7.72 o
  10   6   4      616.94      698.51     26.38 o
  12   6   4       12.82       35.83     11.66 o
  14   6   4       64.05       68.82     13.70 o
  16   6   4      103.73      128.96     16.17 o
  18   6   4       42.74       43.35     14.13 o
 -19   7   4        4.90        7.91     13.22 o
 -17   7   4        1.51      -11.66     11.66 o
 -15   7   4      314.03      353.82     21.35 o
 -13   7   4       21.23       38.83     15.82 o
 -11   7   4        8.66       24.45     14.38 o
  -9   7   4      873.08      881.55     23.16 o
  -7   7   4      605.08      693.82     19.89 o
  -5   7   4      164.06      177.33     11.33 o
  -3   7   4      140.40      139.38     12.91 o
  -1   7   4       17.95        8.76      8.84 o
   1   7   4       57.77       45.65      8.05 o
   3   7   4       90.18      117.92     18.69 o
   5   7   4       17.09        2.88     12.94 o
   7   7   4       20.02       10.07     14.38 o
   9   7   4       96.59      119.38     14.24 o
  11   7   4       34.00       49.82     22.29 o
  13   7   4       36.98       37.39     13.22 o
  15   7   4       23.49       13.06     33.08 o
 -16   8   4       75.48       80.53     23.01 o
 -14   8   4       11.65       12.94     17.26 o
 -12   8   4        8.61       11.50     15.82 o
 -10   8   4       18.30       25.89     15.82 o
  -8   8   4      242.25      264.61     25.89 o
  -6   8   4       74.27       74.05      9.39 o
  -4   8   4       26.98       41.70      8.30 o
  -2   8   4      168.39      133.07     11.71 o
   0   8   4       66.65       47.46     15.82 o
   2   8   4       21.79       -7.19     12.94 o
   4   8   4      111.28      116.48     20.13 o
   6   8   4      146.77      156.75     21.57 o
   8   8   4        3.39        8.63     15.82 o
  10   8   4       21.38       34.51     18.69 o
  12   8   4       21.55       18.69     18.69 o
  -9   9   4        0.03        8.63     15.82 o
  -7   9   4      169.38      172.57     23.01 o
  -5   9   4        1.64       17.11     10.02 o
  -3   9   4        4.15       10.07     10.17 o
  -1   9   4       78.21       73.34     17.26 o
   1   9   4      179.73      218.59     23.01 o
   3   9   4        0.72        4.31     14.38 o
   5   9   4       17.82       11.50     17.26 o
   7   9   4       78.97      130.86     23.01 o
 -27   1   5       50.33       43.62     11.62 o
 -25   1   5       18.15        0.36      9.06 o
 -23   1   5     1096.27     1115.83     25.49 o
 -21   1   5      226.29      229.89     12.19 o
 -19   1   5     1931.87     1989.30     38.82 o
 -17   1   5       56.66       66.60      4.72 o
 -15   1   5        1.43       -2.86      2.86 o
 -13   1   5     1114.80      991.88     13.15 o
 -11   1   5      826.94      757.74     10.50 o
  -9   1   5       10.23       35.81      5.78 o
  -7   1   5       43.50       16.25      2.08 o
  -5   1   5    18905.46    18961.81    203.70 o
  -3   1   5     2307.46     2342.08     27.02 o
  -1   1   5   143677.67   138980.05   1617.15 o
   1   1   5    47858.58    48281.88    520.77 o
   3   1   5    23672.98    22974.81    298.75 o
   5   1   5      162.15      184.18      3.66 o
   7   1   5       62.99       56.75      2.40 o
   9   1   5      313.49      370.61      6.28 o
  11   1   5       42.90       55.85      3.35 o
  13   1   5       30.25       22.99      3.89 o
  15   1   5      249.46      298.43     14.07 o
  17   1   5      230.52      225.56     15.88 o
  19   1   5       31.49       20.54     10.35 o
  21   1   5        1.03       -0.43     10.02 o
  23   1   5       72.93       48.18     14.24 o
 -28   2   5       13.37      -10.54     10.54 o
 -26   2   5      103.37      100.85     12.61 o
 -24   2   5       25.84       17.67     10.14 o
 -22   2   5       51.41       47.77     10.14 o
 -20   2   5      761.21      672.68     20.13 o
 -18   2   5      155.13      145.59     17.54 o
 -16   2   5      198.73      204.11      6.84 o
 -14   2   5        0.91       -1.47      2.09 o
 -12   2   5      911.12      904.41     12.30 o
 -10   2   5     4455.60     4512.69     50.63 o
  -8   2   5     7668.46     7740.03     98.36 o
  -6   2   5      149.76      186.92      4.28 o
  -4   2   5    23829.35    23408.91    404.34 o
  -2   2   5    20110.28    20678.19    246.21 o
   0   2   5       82.66       77.36      3.00 o
   2   2   5     2045.57     2100.71     26.12 o
   4   2   5        9.01        1.37      1.72 o
   6   2   5      170.86      194.35      3.69 o
   8   2   5     5497.60     5382.72     64.17 o
  10   2   5       33.86       32.95      2.94 o
  12   2   5        1.30       -2.82      2.82 o
  14   2   5     2295.20     2221.51     39.48 o
  16   2   5       30.60       27.54      7.62 o
  18   2   5     1120.19     1136.84     29.22 o
  20   2   5       39.90       64.90     17.33 o
  22   2   5        4.47      -11.50     20.13 o
  24   2   5       57.86       66.15     15.25 o
 -27   3   5        0.03       -7.49     14.72 o
 -25   3   5      438.85      496.80     20.51 o
 -23   3   5      439.31      452.32     19.21 o
 -21   3   5        0.02       -1.64      8.19 o
 -19   3   5        1.28       -5.41      5.41 o
 -17   3   5      196.48      177.16      7.06 o
 -15   3   5      499.81      447.05      9.09 o
 -13   3   5      264.20      261.39      7.17 o
 -11   3   5      189.44      205.77      5.22 o
  -9   3   5     2876.33     2876.11     35.68 o
  -7   3   5     5019.56     4886.78     54.59 o
  -5   3   5      375.05      401.78      7.35 o
  -3   3   5     4800.65     4665.97     52.16 o
  -1   3   5     6854.12     7536.23     82.45 o
   1   3   5     3606.14     3994.62     44.73 o
   3   3   5      448.66      598.15      7.34 o
   5   3   5      238.28      313.95      5.57 o
   7   3   5       38.91       35.60      2.97 o
   9   3   5       10.01       12.08      2.90 o
  11   3   5      373.34      363.19      7.77 o
  13   3   5       99.41       99.89      6.98 o
  15   3   5      184.90      172.58     11.77 o
  17   3   5       45.59       41.59      8.83 o
  19   3   5        2.13        8.22     10.64 o
  21   3   5        8.05        7.25     16.54 o
  23   3   5       55.80       44.58     24.45 o
 -26   4   5       41.04       66.36     17.77 o
 -24   4   5        0.50       -6.53     13.10 o
 -22   4   5      338.06      304.54     21.28 o
 -20   4   5        1.10       -5.75     15.10 o
 -18   4   5       20.23        8.34     17.26 o
 -16   4   5      200.19      186.45      7.44 o
 -14   4   5        6.52        0.04      5.03 o
 -12   4   5        8.61        4.00      2.69 o
 -10   4   5      660.39      654.19     11.03 o
  -8   4   5      586.68      574.90      9.30 o
  -6   4   5     1153.07     1068.81     14.49 o
  -4   4   5    10789.04    10278.01    112.17 o
  -2   4   5       54.34       45.77      2.64 o
   0   4   5       13.96       36.38      3.03 o
   2   4   5     2056.25     2144.88     24.28 o
   4   4   5       46.40       50.89      2.86 o
   6   4   5      190.53      163.34      5.55 o
   8   4   5     1378.13     1293.87     20.51 o
  10   4   5       10.74       19.63      7.72 o
  12   4   5     1075.82     1083.08     23.87 o
  14   4   5      183.23      205.92     20.74 o
  16   4   5      111.70      116.06     25.89 o
  18   4   5        0.56       -6.14     11.05 o
  20   4   5      158.53      227.33     19.65 o
  22   4   5        0.86        4.31     14.24 o
 -23   5   5       31.21       19.41     14.24 o
 -21   5   5        0.74      -12.20     12.20 o
 -19   5   5       81.24       78.41     13.10 o
 -17   5   5        0.51        0.53      9.62 o
 -15   5   5        1.01       -2.00      8.95 o
 -13   5   5       29.97       39.71     10.98 o
 -11   5   5      424.70      429.20     15.01 o
  -9   5   5        1.29        3.60      3.97 o
  -7   5   5        3.00        1.95      4.50 o
  -5   5   5        5.06        4.28      2.42 o
  -3   5   5      999.24     1039.17     17.12 o
  -1   5   5     1175.00     1146.38     14.71 o
   1   5   5     2256.53     2238.44     25.69 o
   3   5   5      433.79      405.42      8.51 o
   5   5   5     1026.73      935.94     19.75 o
   7   5   5      423.83      416.33     12.85 o
   9   5   5     1035.07     1057.57     57.29 o
  11   5   5      669.71      665.16     26.38 o
  13   5   5       55.17       39.75     18.69 o
  15   5   5      323.04      335.13     20.68 o
  17   5   5       96.93       97.52     17.26 o
  19   5   5        0.32       22.46     13.10 o
 -22   6   5        0.47       -3.95     14.13 o
 -20   6   5       46.04       43.86     14.24 o
 -18   6   5        3.81        0.41     10.64 o
 -16   6   5      197.01      207.86     17.29 o
 -14   6   5       10.35       -2.16      9.15 o
 -12   6   5       23.75        4.55      7.40 o
 -10   6   5       27.03       24.25     15.64 o
  -8   6   5     4005.47     3950.39     90.50 o
  -6   6   5      266.45      284.61     16.54 o
  -4   6   5      893.98      809.13     20.47 o
  -2   6   5      183.11      164.98      9.66 o
   0   6   5       41.13       41.00      6.54 o
   2   6   5        0.07       -4.36      4.36 o
   4   6   5        0.39       -1.88      4.58 o
   6   6   5      571.87      526.90     20.83 o
   8   6   5      290.35      300.71     14.11 o
  10   6   5       49.63       57.68     11.66 o
  12   6   5      909.96      930.39     32.49 o
  14   6   5        9.71       15.94     11.66 o
  16   6   5       60.86       89.68     35.23 o
  18   6   5       23.45       22.05     13.70 o
 -19   7   5       23.41        8.19     15.10 o
 -17   7   5       14.58       19.96     13.66 o
 -15   7   5        0.25        5.75     15.82 o
 -13   7   5        8.77       -5.75     14.38 o
 -11   7   5       42.11       38.63     15.82 o
  -9   7   5      123.41      133.95     10.44 o
  -7   7   5     2762.60     2731.80     53.69 o
  -5   7   5      278.96      286.42     13.82 o
  -3   7   5      609.58      624.41     18.53 o
  -1   7   5      639.08      610.77     38.20 o
   1   7   5      271.90      228.05     15.25 o
   3   7   5     1042.22      898.80     41.70 o
   5   7   5      204.84      158.19     20.13 o
   7   7   5       76.15       71.90     17.26 o
   9   7   5      417.40      442.91     21.85 o
  11   7   5      155.37      184.59     35.23 o
  13   7   5       17.39        7.73     12.08 o
  15   7   5        0.65      -11.63     13.66 o
 -16   8   5       43.35       33.08     21.57 o
 -14   8   5        5.69       17.26     18.69 o
 -12   8   5       52.77       81.97     20.13 o
 -10   8   5      491.40      507.64     33.08 o
  -8   8   5       31.81       23.89      7.92 o
  -6   8   5       64.55       49.30      8.83 o
  -4   8   5       42.19       63.36      8.83 o
  -2   8   5       85.47       97.63      9.39 o
   0   8   5      105.68       70.47     17.26 o
   2   8   5       97.93      113.61     18.69 o
   4   8   5       33.46       77.66     18.69 o
   6   8   5        3.48       20.13     15.82 o
   8   8   5      441.37      428.55     31.64 o
  10   8   5      220.39      238.72     27.32 o
  12   8   5       48.49      102.10     23.01 o
  -9   9   5       92.15       92.04     20.13 o
  -7   9   5        1.08        0.00     15.82 o
  -5   9   5      129.04      150.91     14.72 o
  -3   9   5        0.19        2.88     12.94 o
  -1   9   5        1.98       31.64     15.82 o
   1   9   5       59.39       80.53     18.69 o
   3   9   5        0.32       24.45     15.82 o
   5   9   5       57.21       66.15     18.69 o
 -28   0   6       84.66       97.79     23.01 o
 -26   0   6       49.76       26.92     12.68 o
 -24   0   6       82.26       87.01     13.70 o
 -22   0   6      560.62      551.62     23.39 o
 -20   0   6     2155.57     2073.00     53.89 o
 -18   0   6     3783.28     3911.13     91.01 o
 -16   0   6     2374.87     2331.19     39.33 o
 -14   0   6    11468.28    11207.85    172.51 o
 -12   0   6     5259.17     5704.98     89.50 o
 -10   0   6       45.28       31.11      3.02 o
  -8   0   6     3121.18     3307.90     86.85 o
  -6   0   6      487.10      326.53      7.71 o
  -4   0   6     3121.44     3334.97     52.62 o
  -2   0   6       58.00       33.14      2.44 o
   0   0   6     1828.21     1666.93     27.44 o
   2   0   6      607.55      613.40     11.64 o
   4   0   6     9081.91     9764.63    120.93 o
   6   0   6     2115.35     2125.18     33.05 o
   8   0   6    16126.65    17142.22    232.51 o
  10   0   6       33.75       32.44      5.42 o
  12   0   6      311.79      244.06      7.98 o
  14   0   6     1480.36     1445.02     40.27 o
  16   0   6     1217.64     1272.70     54.65 o
  18   0   6       21.99       -1.44     14.38 o
  20   0   6       49.58       35.95     17.26 o
  22   0   6       25.78       50.33     20.13 o
  24   0   6        6.45      -17.26     17.26 o
 -27   1   6      103.45      108.59     13.23 o
 -25   1   6       69.22       83.02     15.35 o
 -23   1   6      246.67      264.51     13.11 o
 -21   1   6       59.35       67.77      8.43 o
 -19   1   6     1893.59     1891.05     35.70 o
 -17   1   6      373.81      395.02      9.24 o
 -15   1   6      286.94      335.34      6.71 o
 -13   1   6      354.03      341.82      6.40 o
 -11   1   6     5058.11     5446.24     60.48 o
  -9   1   6     2186.68     2417.33     28.15 o
  -7   1   6        7.08        3.64      1.62 o
  -5   1   6     8271.88     8550.79     93.09 o
  -3   1   6    11813.76    11717.81    119.63 o
  -1   1   6    16359.95    17068.59    173.33 o
   1   1   6    71849.77    72995.34    782.82 o
   3   1   6    20988.25    21486.07    247.58 o
   5   1   6     5845.54     5988.51     58.71 o
   7   1   6     8980.96     9195.00     89.24 o
   9   1   6      349.46      320.74      6.00 o
  11   1   6     1176.17     1165.07     15.10 o
  13   1   6      979.16      877.78     16.61 o
  15   1   6      876.46      877.15     23.39 o
  17   1   6        0.02       -6.54      6.54 o
  19   1   6        0.42       -8.98      8.98 o
  21   1   6       26.44       25.89     12.20 o
  23   1   6       61.11       60.32     15.25 o
 -28   2   6       35.48       41.41     12.04 o
 -26   2   6       28.05       37.90     10.73 o
 -24   2   6        0.21       -8.02      8.02 o
 -22   2   6        9.39       -6.14      6.79 o
 -20   2   6       17.47        6.96     16.21 o
 -18   2   6      408.21      370.37     14.76 o
 -16   2   6      302.29      298.68      7.10 o
 -14   2   6      490.24      447.67      7.83 o
 -12   2   6       33.68       49.29      3.50 o
 -10   2   6     1282.41     1358.88     17.28 o
  -8   2   6     1949.27     2178.77     35.46 o
  -6   2   6        0.41        8.55      1.86 o
  -4   2   6     3177.87     3246.85     40.80 o
  -2   2   6     9581.74     9665.04    105.01 o
   0   2   6     1719.06     1889.18     22.38 o
   2   2   6     1694.92     1662.86     21.37 o
   4   2   6        8.62        8.50      1.63 o
   6   2   6     1932.25     1981.68     21.11 o
   8   2   6      476.40      415.48      7.32 o
  10   2   6       10.28        6.04      2.62 o
  12   2   6       25.46       24.13      4.39 o
  14   2   6     1927.92     1856.46     39.78 o
  16   2   6      137.32      155.71     12.11 o
  18   2   6       12.83        8.88     10.23 o
  20   2   6       15.88       18.13     20.13 o
  22   2   6        0.00      -10.63     11.40 o
 -27   3   6       67.90       78.78     17.77 o
 -25   3   6        4.87       19.84      9.92 o
 -23   3   6      452.83      487.15     19.82 o
 -21   3   6     1122.93      973.02     27.06 o
 -19   3   6      153.36      165.50      9.75 o
 -17   3   6      179.00      176.49      7.08 o
 -15   3   6      120.03      129.29      4.96 o
 -13   3   6        0.90       -1.88      2.42 o
 -11   3   6       64.83      100.11      4.13 o
  -9   3   6      660.47      625.54      9.83 o
  -7   3   6     7916.32     7598.24     83.69 o
  -5   3   6     2375.52     2424.64     31.37 o
  -3   3   6     7612.37     7939.65     86.97 o
  -1   3   6     2510.42     2637.37     30.55 o
   1   3   6    14235.43    15274.83    164.77 o
   3   3   6     8372.20     8622.14     88.81 o
   5   3   6      148.41      156.13      5.09 o
   7   3   6       37.95       26.56      2.65 o
   9   3   6      139.16      152.26      5.25 o
  11   3   6      193.19      174.17      8.36 o
  13   3   6      624.28      619.95     14.84 o
  15   3   6      260.41      266.38     13.92 o
  17   3   6       80.80       65.14     19.41 o
  19   3   6      408.25      410.16     23.32 o
  21   3   6      118.25      140.47     17.60 o
 -26   4   6       65.88       84.05     17.20 o
 -24   4   6      100.06       83.89     18.69 o
 -22   4   6       74.14       70.91     17.26 o
 -20   4   6      160.77      130.47     15.25 o
 -18   4   6      349.50      325.82     12.51 o
 -16   4   6      298.27      252.82     11.19 o
 -14   4   6      509.77      482.92     10.33 o
 -12   4   6       97.98       84.41      4.30 o
 -10   4   6       12.16       21.40      3.16 o
  -8   4   6     2254.65     2040.25     25.12 o
  -6   4   6     2982.75     2976.50     34.83 o
  -4   4   6     1062.43     1058.09     14.42 o
  -2   4   6       42.43       28.14      2.51 o
   0   4   6     1538.23     1599.30     19.75 o
   2   4   6     3714.64     3936.20     42.31 o
   4   4   6        6.34        6.79      2.17 o
   6   4   6      261.39      250.76      6.90 o
   8   4   6      670.46      669.60     13.09 o
  10   4   6      104.32      108.01      8.58 o
  12   4   6      879.73      911.35     34.67 o
  14   4   6      620.61      624.64     25.80 o
  16   4   6       79.25       91.30     15.82 o
  18   4   6       31.06       29.68     12.44 o
  20   4   6       25.91       28.65     13.10 o
 -23   5   6      127.61      150.36     18.79 o
 -21   5   6       11.08        2.24     12.68 o
 -19   5   6        2.62       -7.60     12.94 o
 -17   5   6      106.01      123.00     21.57 o
 -15   5   6      383.91      394.36     15.39 o
 -13   5   6      139.23      157.71      9.40 o
 -11   5   6      654.30      628.87     14.25 o
  -9   5   6       27.18       26.00      5.88 o
  -7   5   6       18.83       11.69      3.16 o
  -5   5   6      217.26      233.01      6.41 o
  -3   5   6        0.05       -2.56      2.56 o
  -1   5   6        1.65       10.82      2.57 o
   1   5   6      294.52      291.81      7.22 o
   3   5   6      307.92      275.76      6.56 o
   5   5   6      315.53      292.22     11.71 o
   7   5   6      241.66      246.66     10.19 o
   9   5   6      463.76      475.19     21.28 o
  11   5   6       64.47       68.45     23.01 o
  13   5   6        3.16       -5.30      9.62 o
  15   5   6      191.34      206.92     22.29 o
  17   5   6       21.54       -6.57     11.66 o
  19   5   6       12.29       29.67     13.70 o
 -22   6   6        7.58       -2.08     21.57 o
 -20   6   6      104.83      158.87     17.77 o
 -18   6   6       39.03       39.75     12.68 o
 -16   6   6      202.02      189.72     16.27 o
 -14   6   6       22.86       17.62      9.58 o
 -12   6   6      212.67      236.83     13.45 o
 -10   6   6      149.44      197.02     15.25 o
  -8   6   6      248.59      317.37     17.29 o
  -6   6   6     3051.11     2960.36     69.65 o
  -4   6   6       17.48        9.11      5.81 o
  -2   6   6      236.82      215.65     11.05 o
   0   6   6     1497.46     1495.40     24.23 o
   2   6   6     1672.85     1549.95     33.44 o
   4   6   6      324.80      301.67     13.23 o
   6   6   6       42.83       28.76      9.15 o
   8   6   6       16.07       11.05      9.62 o
  10   6   6       81.44       70.34     12.68 o
  12   6   6      233.20      282.81     19.24 o
  14   6   6       99.47      129.47     16.17 o
  16   6   6        2.81      -12.16     16.54 o
  18   6   6       21.76       11.82     13.70 o
 -19   7   6        6.93      -12.08     12.08 o
 -17   7   6      270.24      300.56     20.83 o
 -15   7   6        9.59        0.00     15.82 o
 -13   7   6      184.07      234.41     25.89 o
 -11   7   6       69.24       75.80     11.40 o
  -9   7   6      459.04      450.84     23.56 o
  -7   7   6     1212.50     1208.67     28.77 o
  -5   7   6     2083.81     2090.77     43.45 o
  -3   7   6       34.43       29.54     10.32 o
  -1   7   6       67.61       87.04     10.68 o
   1   7   6      224.32      188.93     14.72 o
   3   7   6        2.45        8.63     12.94 o
   5   7   6       40.98       47.46     15.82 o
   7   7   6      304.72      333.63     19.32 o
   9   7   6        1.34       10.57     11.66 o
  11   7   6       13.62       30.92     12.20 o
  13   7   6        0.12       -7.91     16.54 o
  15   7   6        8.64       25.99     14.13 o
 -16   8   6        8.95        2.88     18.69 o
 -14   8   6        0.30        5.75     17.26 o
 -12   8   6       11.05       11.50     15.82 o
 -10   8   6        2.22       -2.88     15.82 o
  -8   8   6       14.30       13.42     10.39 o
  -6   8   6       62.27       68.30      9.39 o
  -4   8   6        2.50       -6.64      6.64 o
  -2   8   6        2.52       -8.60      8.60 o
   0   8   6       44.64       29.04     10.64 o
   2   8   6       63.38       69.03     17.26 o
   4   8   6      291.64      299.12     25.89 o
   6   8   6      307.53      329.32     28.76 o
   8   8   6       96.86      122.24     23.01 o
  10   8   6        1.07        1.44     17.26 o
  -9   9   6       18.14       20.13     17.26 o
  -7   9   6        0.64       -7.72      7.72 o
  -5   9   6       88.24       99.32     10.73 o
  -3   9   6      124.55      149.56     20.13 o
  -1   9   6       95.78      120.80     20.13 o
   1   9   6       71.36       90.60     18.69 o
   3   9   6       32.84       56.08     18.69 o
   5   9   6       10.87        1.44     17.26 o
 -27   1   7        1.63       -4.44     12.57 o
 -25   1   7        0.00       -6.94      6.94 o
 -23   1   7      277.44      255.73     12.75 o
 -21   1   7       26.84       46.87      9.30 o
 -19   1   7     3770.36     3749.89     62.55 o
 -17   1   7     2249.43     2085.17     31.52 o
 -15   1   7     1186.40     1251.86     16.67 o
 -13   1   7        0.04        2.04      1.76 o
 -11   1   7     2334.81     2275.28     28.65 o
  -9   1   7     1136.20     1330.57     17.94 o
  -7   1   7     7554.62     7522.38     78.03 o
  -5   1   7       13.67       23.23      1.96 o
  -3   1   7     1216.74     1142.13     13.51 o
  -1   1   7    17488.09    18274.83    196.40 o
   1   1   7    12889.72    13162.72    142.10 o
   3   1   7     4247.27     4285.90     47.60 o
   5   1   7      250.72      252.64      4.60 o
   7   1   7      454.52      533.39      6.99 o
   9   1   7       88.86      118.20      3.88 o
  11   1   7      749.75      747.10     11.88 o
  13   1   7     1488.21     1483.12     40.23 o
  15   1   7       52.80       34.81      9.90 o
  17   1   7      147.83      139.01     15.25 o
  19   1   7        1.42       -8.63     11.50 o
  21   1   7       49.54       30.54     15.10 o
  23   1   7       10.17      -12.17     13.10 o
 -28   2   7       18.54       31.60     11.77 o
 -26   2   7       38.86       11.26      9.51 o
 -24   2   7       37.95       46.07     10.36 o
 -22   2   7      436.09      362.35     14.16 o
 -20   2   7     1970.88     1871.62     35.40 o
 -18   2   7      590.55      537.61     11.74 o
 -16   2   7      370.82      399.09      7.67 o
 -14   2   7      838.25      890.44     12.80 o
 -12   2   7     2583.95     2714.31     31.96 o
 -10   2   7      147.01      165.49      5.29 o
  -8   2   7     2286.10     2349.08     28.54 o
  -6   2   7     1810.57     1717.82     31.05 o
  -4   2   7       54.30      114.95      3.90 o
  -2   2   7     1106.95     1165.31     17.37 o
   0   2   7     3722.07     4074.94     45.69 o
   2   2   7       13.94       28.96      2.12 o
   4   2   7     1052.29     1010.05     12.59 o
   6   2   7      394.56      413.63      6.90 o
   8   2   7     1003.30      961.41     13.37 o
  10   2   7      270.85      270.31      6.55 o
  12   2   7     2058.40     2053.03     32.88 o
  14   2   7        6.16        2.81      6.70 o
  16   2   7       60.18       70.56     13.88 o
  18   2   7      219.59      227.60     18.89 o
  20   2   7      318.80      356.28     26.60 o
  22   2   7       81.94       96.75     16.17 o
 -27   3   7       44.47       39.55     17.98 o
 -25   3   7      212.69      203.16     15.48 o
 -23   3   7      421.02      391.67     17.28 o
 -21   3   7      268.43      244.02     15.78 o
 -19   3   7       16.34       -5.29      5.29 o
 -17   3   7       12.06       -3.64      3.64 o
 -15   3   7      484.16      427.59      8.28 o
 -13   3   7      131.08      130.42      4.82 o
 -11   3   7      636.76      680.91     12.63 o
  -9   3   7     8018.38     8247.11     90.81 o
  -7   3   7     2524.72     2454.25     29.26 o
  -5   3   7       34.97       32.44      2.99 o
  -3   3   7     3829.88     4086.24     46.26 o
  -1   3   7     1715.08     1763.06     21.55 o
   1   3   7      540.90      630.58      9.52 o
   3   3   7        2.44       29.26      2.62 o
   5   3   7      124.71      103.46      3.49 o
   7   3   7      640.10      644.86      9.05 o
   9   3   7      119.91      117.23      5.01 o
  11   3   7      310.50      325.56     10.31 o
  13   3   7     3385.79     3461.06     52.66 o
  15   3   7      385.93      394.57     16.16 o
  17   3   7        2.97       -1.44     15.10 o
  19   3   7      196.77      243.57     20.26 o
  21   3   7       21.11       11.50     20.13 o
 -26   4   7      156.39      177.54     21.28 o
 -24   4   7        1.60       -7.74     13.10 o
 -22   4   7      377.61      321.44     21.28 o
 -20   4   7       55.72       33.79     12.20 o
 -18   4   7      116.53       92.15      8.29 o
 -16   4   7        6.04       -3.75      3.75 o
 -14   4   7      190.42      188.89      6.08 o
 -12   4   7      187.96      212.73      6.86 o
 -10   4   7     1223.93     1083.17     15.40 o
  -8   4   7       13.09       30.64      3.28 o
  -6   4   7     2726.92     2744.36     33.04 o
  -4   4   7     5116.88     5166.03     58.25 o
  -2   4   7      849.29      937.28     13.11 o
   0   4   7      128.71      144.14      4.37 o
   2   4   7        0.00        1.22      1.97 o
   4   4   7     1613.89     1562.17     20.43 o
   6   4   7      331.52      344.96      7.46 o
   8   4   7      292.44      271.12      8.33 o
  10   4   7     1569.20     1543.53     35.38 o
  12   4   7     3869.54     3806.25     90.90 o
  14   4   7      172.55      204.77     25.89 o
  16   4   7       19.18       14.77     10.64 o
  18   4   7       36.00       14.96     12.44 o
  20   4   7        0.28        0.98     12.44 o
 -23   5   7        8.70      -12.08     12.08 o
 -21   5   7        1.75      -11.05     11.05 o
 -19   5   7      349.08      305.58     19.24 o
 -17   5   7      680.06      609.98     20.05 o
 -15   5   7       36.95       10.65      6.70 o
 -13   5   7        0.03       -5.39      5.39 o
 -11   5   7      144.31      163.10      8.22 o
  -9   5   7       18.62       10.34      3.75 o
  -7   5   7      390.29      348.42      8.72 o
  -5   5   7     2470.59     2465.97     31.88 o
  -3   5   7       30.32       26.17      3.75 o
  -1   5   7     1925.29     1798.30     22.72 o
   1   5   7     2455.53     2447.43     29.72 o
   3   5   7       65.86       79.64      5.14 o
   5   5   7       57.92       43.67      5.20 o
   7   5   7        4.28       -0.40      4.96 o
   9   5   7     1101.89     1222.65     37.58 o
  11   5   7      326.87      349.19     20.26 o
  13   5   7       23.17       13.66     22.29 o
  15   5   7      251.10      291.19     20.26 o
  17   5   7       24.83       47.87     14.13 o
  19   5   7      277.08      385.10     24.77 o
 -22   6   7      115.88      166.35     19.24 o
 -20   6   7        1.53      -11.66     11.66 o
 -18   6   7       23.68       28.64     22.29 o
 -16   6   7      143.55      107.31     14.13 o
 -14   6   7      227.87      240.82     13.45 o
 -12   6   7      686.24      740.53     21.34 o
 -10   6   7     2291.71     2422.53     49.26 o
  -8   6   7        0.07        7.91      8.13 o
  -6   6   7     1111.63     1108.28     32.54 o
  -4   6   7       52.09       75.21      7.72 o
  -2   6   7       23.14       27.93      6.54 o
   0   6   7      583.13      565.93     12.45 o
   2   6   7      230.39      184.26      9.92 o
   4   6   7      233.70      201.56     11.33 o
   6   6   7      199.81      151.01     13.22 o
   8   6   7      224.11      249.89     17.77 o
  10   6   7       37.81       56.30     15.10 o
  12   6   7        2.45        8.63     11.50 o
  14   6   7        6.18       -6.19     23.01 o
  16   6   7        0.68       -4.37     12.08 o
 -19   7   7       92.58       93.07     16.17 o
 -17   7   7      165.45      202.77     27.32 o
 -15   7   7       48.63       69.03     20.13 o
 -13   7   7      245.61      263.17     27.32 o
 -11   7   7      489.78      470.24     25.17 o
  -9   7   7      441.79      460.47     21.28 o
  -7   7   7        5.67        9.26      7.16 o
  -5   7   7      103.56      114.38      9.96 o
  -3   7   7       19.44       11.62      7.16 o
  -1   7   7      247.74      213.36     20.13 o
   1   7   7      479.11      427.55     19.81 o
   3   7   7        6.98       -1.44      9.15 o
   5   7   7      108.72       79.09     17.26 o
   7   7   7        0.97       10.07     10.17 o
   9   7   7      413.29      507.46     23.88 o
  11   7   7      365.20      408.95     22.86 o
  13   7   7       64.27      109.56     16.17 o
 -16   8   7       10.02       10.07     20.13 o
 -14   8   7        5.32      -15.82     15.82 o
 -12   8   7       10.14        5.75     15.82 o
 -10   8   7      249.35      254.55     14.28 o
  -8   8   7       20.94       17.66      8.55 o
  -6   8   7       37.45       38.32      8.83 o
  -4   8   7        7.55        0.96      7.47 o
  -2   8   7        5.64       -8.13      8.13 o
   0   8   7       18.87       15.75     10.64 o
   2   8   7        9.14        5.75     14.38 o
   4   8   7       87.35       94.91     20.13 o
   6   8   7      219.66      228.65     25.89 o
   8   8   7        4.72       10.07     17.26 o
  10   8   7      291.09      355.20     31.64 o
  -9   9   7       53.89       74.78     21.57 o
  -7   9   7       94.59       98.20     11.33 o
  -5   9   7       37.49       59.10     12.20 o
  -3   9   7       23.69       32.26     11.66 o
  -1   9   7        0.22        7.19     14.38 o
   1   9   7        8.72       12.94     15.82 o
   3   9   7      152.24      212.84     24.45 o
 -28   0   8        0.07      -11.19     11.19 o
 -26   0   8        0.46      -12.19     15.82 o
 -24   0   8      136.47      166.95     19.41 o
 -22   0   8       28.81       13.45     10.02 o
 -20   0   8      997.96      962.80     31.52 o
 -18   0   8      116.12       78.42     10.64 o
 -16   0   8      187.87      171.95      7.52 o
 -14   0   8     4773.54     5032.86     80.34 o
 -12   0   8     1378.21     1310.76     24.70 o
 -10   0   8     1882.98     2353.89     47.53 o
  -8   0   8     1865.97     1948.33     29.57 o
  -6   0   8    17891.75    18320.54    279.11 o
  -4   0   8    12543.13    14320.51    229.41 o
  -2   0   8    17507.92    19064.36    289.88 o
   0   0   8     1408.55     1401.45     24.21 o
   2   0   8     7874.84     7973.51    122.99 o
   4   0   8     9506.09    10322.14    158.39 o
   6   0   8     4116.42     4384.07     65.28 o
   8   0   8      760.68      734.79     13.20 o
  10   0   8       74.83       88.02      5.48 o
  12   0   8       82.02       64.16      6.24 o
  14   0   8       16.40       -5.75     10.07 o
  16   0   8     1424.05     1405.00     60.40 o
  18   0   8       12.55       10.07     14.38 o
  20   0   8       20.59        8.63     17.26 o
  22   0   8      126.85      129.43     25.89 o
 -27   1   8        7.29       -9.06      9.06 o
 -25   1   8       39.55       27.32     10.79 o
 -23   1   8       29.27       28.24      8.07 o
 -21   1   8     2365.69     2325.40     42.60 o
 -19   1   8     1504.21     1523.74     30.19 o
 -17   1   8       67.66       69.14      4.11 o
 -15   1   8     4083.76     4129.12     47.28 o
 -13   1   8      237.11      228.30      5.97 o
 -11   1   8     5265.55     5638.71     59.60 o
  -9   1   8     5469.40     6091.47     67.96 o
  -7   1   8     2663.07     3022.36     32.95 o
  -5   1   8    15223.76    16584.33    178.88 o
  -3   1   8     9312.24     9827.92    106.86 o
  -1   1   8       23.41       40.97      2.46 o
   1   1   8     2972.39     3015.60     34.38 o
   3   1   8     2696.76     2585.00     29.81 o
   5   1   8     1370.11     1489.59     18.14 o
   7   1   8      108.99       90.63      2.98 o
   9   1   8     2165.02     2172.49     24.74 o
  11   1   8        4.59        1.07      2.92 o
  13   1   8     2385.39     2500.65     50.22 o
  15   1   8       57.44       63.86      8.46 o
  17   1   8      154.23      112.47     14.13 o
  19   1   8        3.35       -8.63      9.15 o
  21   1   8        4.07      -10.17     10.17 o
 -28   2   8       96.07      146.66     15.16 o
 -26   2   8      128.87      172.18     19.91 o
 -24   2   8      293.56      280.31     13.06 o
 -22   2   8      171.44      210.97     11.78 o
 -20   2   8       45.22       55.95      8.26 o
 -18   2   8      439.18      404.11     10.25 o
 -16   2   8       45.83       46.10      3.62 o
 -14   2   8      638.63      659.90     10.55 o
 -12   2   8      138.18      194.88      5.46 o
 -10   2   8     2985.71     3529.77     40.78 o
  -8   2   8     6906.51     7595.87     83.70 o
  -6   2   8     1265.96     1475.59     18.66 o
  -4   2   8      442.48      498.41      8.11 o
  -2   2   8     1015.55      978.93     14.01 o
   0   2   8      514.46      521.47      8.92 o
   2   2   8     1473.65     1738.86     21.29 o
   4   2   8       67.05       63.57      3.32 o
   6   2   8      549.20      459.44      8.22 o
   8   2   8      466.71      438.17      7.36 o
  10   2   8      152.76      156.13      5.47 o
  12   2   8       96.17      109.92      7.13 o
  14   2   8        5.15        2.22      6.33 o
  16   2   8        0.01       -8.26      8.26 o
  18   2   8       34.67       14.07     11.66 o
  20   2   8       57.09       41.59     13.10 o
  22   2   8       78.34       75.48     16.17 o
 -27   3   8      130.74      164.97     15.63 o
 -25   3   8        0.00       -9.62      9.62 o
 -23   3   8        4.35       -9.16      9.96 o
 -21   3   8      243.60      255.19     12.57 o
 -19   3   8      149.08      122.35      9.11 o
 -17   3   8       98.57       94.64      6.82 o
 -15   3   8        7.39       13.43      3.35 o
 -13   3   8      561.27      555.88      9.75 o
 -11   3   8       33.39       31.97      3.21 o
  -9   3   8     1811.68     1837.23     23.10 o
  -7   3   8     1052.53     1041.69     14.46 o
  -5   3   8     3043.10     3062.50     38.46 o
  -3   3   8        5.09        0.27      2.02 o
  -1   3   8      863.79      943.07     13.01 o
   1   3   8     6949.48     6936.35     76.54 o
   3   3   8     4770.73     5083.14     53.94 o
   5   3   8     2047.58     2109.97     21.87 o
   7   3   8        2.13        1.74      2.15 o
   9   3   8      946.17      960.89     15.14 o
  11   3   8     3982.97     3896.06     58.33 o
  13   3   8      271.31      281.54     14.65 o
  15   3   8     1011.65     1059.67     27.76 o
  17   3   8      226.48      220.04     17.60 o
  19   3   8      104.25      103.82     15.16 o
  21   3   8      121.12      102.10     27.32 o
 -26   4   8       67.14      121.56     18.79 o
 -24   4   8        1.27      -12.08     12.08 o
 -22   4   8      106.56      122.48     16.76 o
 -20   4   8      212.26      185.49     13.08 o
 -18   4   8      125.04       71.50      7.66 o
 -16   4   8       11.51        5.74      4.75 o
 -14   4   8      774.77      714.54     12.82 o
 -12   4   8      317.31      283.48      7.16 o
 -10   4   8      422.87      428.36      8.60 o
  -8   4   8     1022.80      970.55     17.11 o
  -6   4   8     2102.30     1886.25     23.71 o
  -4   4   8     3362.45     3293.14     38.68 o
  -2   4   8        1.81       -2.40      2.40 o
   0   4   8      123.10      136.06      4.57 o
   2   4   8      177.13      169.42      4.44 o
   4   4   8      110.28       89.22      4.53 o
   6   4   8        0.62       -0.90      2.89 o
   8   4   8      464.94      483.09     12.26 o
  10   4   8     1726.32     1764.26     48.23 o
  12   4   8        3.41        8.63     17.26 o
  14   4   8        0.66        5.11     10.02 o
  16   4   8       38.67       26.60     12.08 o
  18   4   8       41.59       37.61     13.10 o
  20   4   8      103.16      116.23     19.41 o
 -25   5   8        8.55       10.95     15.54 o
 -23   5   8        4.07        8.95     28.04 o
 -21   5   8        0.00      -10.64     10.64 o
 -19   5   8        0.87       -2.74     10.64 o
 -17   5   8      273.53      253.47     13.92 o
 -15   5   8      234.79      192.76     12.40 o
 -13   5   8       23.43       14.79      5.50 o
 -11   5   8     2661.48     2547.46     39.96 o
  -9   5   8       14.92        3.92      3.16 o
  -7   5   8      529.19      509.39     11.02 o
  -5   5   8      149.86      140.63      6.64 o
  -3   5   8       32.84       43.19      4.83 o
  -1   5   8       35.43       45.56      4.51 o
   1   5   8      146.30      180.61      8.34 o
   3   5   8       34.36       48.32      5.70 o
   5   5   8      491.83      478.91     12.02 o
   7   5   8      530.36      580.85     25.78 o
   9   5   8      673.75      735.67     56.80 o
  11   5   8      184.76      248.59     18.69 o
  13   5   8       12.80       12.58     12.94 o
  15   5   8       13.31        9.69     11.40 o
  17   5   8       21.54       27.66     12.76 o
 -22   6   8        0.79       -7.19     13.10 o
 -20   6   8        2.60      -10.35     10.35 o
 -18   6   8      365.73      362.86     21.28 o
 -16   6   8      286.53      256.06     14.28 o
 -14   6   8       53.02       71.73     11.57 o
 -12   6   8     2842.28     2931.47     58.39 o
 -10   6   8     2349.76     2422.81     60.50 o
  -8   6   8      816.53      898.77     45.30 o
  -6   6   8      599.61      642.82     23.39 o
  -4   6   8       46.63       45.93      9.15 o
  -2   6   8      187.94      184.19      7.50 o
   0   6   8       60.49       46.91      5.61 o
   2   6   8        1.39       -0.17      4.63 o
   4   6   8       85.28       77.58      8.83 o
   6   6   8      453.84      443.18     27.32 o
   8   6   8      206.91      215.14     17.77 o
  10   6   8       63.33       85.92     14.13 o
  12   6   8      254.87      319.57     20.26 o
  14   6   8        5.57       -8.03     12.08 o
  16   6   8       53.39       44.17     15.10 o
 -19   7   8       21.73       16.62     13.70 o
 -17   7   8       42.72       31.64     20.13 o
 -15   7   8       79.26       71.90     20.13 o
 -13   7   8      392.76      401.09     21.28 o
 -11   7   8      559.16      567.13     24.34 o
  -9   7   8       80.47      111.32     12.68 o
  -7   7   8       79.80       76.19      9.39 o
  -5   7   8      178.14      179.10     11.33 o
  -3   7   8      303.63      277.40     15.29 o
  -1   7   8        1.74       -8.13      8.13 o
   1   7   8      834.41      835.52     41.70 o
   3   7   8      309.33      276.92     17.29 o
   5   7   8      459.74      408.29     21.28 o
   7   7   8      966.82     1031.68     58.24 o
   9   7   8       33.33       26.40     12.68 o
  11   7   8       31.81       38.99     13.48 o
  13   7   8       89.91      121.58     18.69 o
 -16   8   8       22.28       10.07     20.13 o
 -14   8   8       29.60       30.20     20.13 o
 -12   8   8       39.32       40.27     18.69 o
 -10   8   8       47.67       62.44     11.67 o
  -8   8   8      486.00      449.39     27.63 o
  -6   8   8        0.07       -2.99      7.62 o
  -4   8   8       31.91       16.54     10.17 o
  -2   8   8       12.96        2.16     10.17 o
   0   8   8      100.29       99.15     25.17 o
   2   8   8       35.85       35.39     12.94 o
   4   8   8        8.55       15.82     17.26 o
   6   8   8       12.35       27.32     17.26 o
   8   8   8       17.91       21.57     17.26 o
  10   8   8       46.21       33.08     20.13 o
  -9   9   8        2.80       -2.63     11.40 o
  -7   9   8        0.25        4.31     10.17 o
  -5   9   8        3.74       -6.03     10.64 o
  -3   9   8        0.70       -4.31     10.17 o
  -1   9   8       44.98       61.84     18.69 o
   1   9   8       89.48      102.10     20.13 o
   3   9   8       11.23       17.26     17.26 o
 -29   1   9        0.26       -9.06      9.06 o
 -27   1   9        0.06       -7.76      7.76 o
 -25   1   9        0.05       -7.26      7.26 o
 -23   1   9      636.35      631.40     18.32 o
 -21   1   9      153.36      194.67     11.47 o
 -19   1   9      269.57      246.38     19.65 o
 -17   1   9      451.35      468.98      9.14 o
 -15   1   9      233.53      263.03      7.27 o
 -13   1   9        3.93       16.95      2.80 o
 -11   1   9     2738.72     2877.39     33.80 o
  -9   1   9     9555.63     9957.61    108.92 o
  -7   1   9     2071.54     2207.36     26.42 o
  -5   1   9     9369.25     9883.29    107.95 o
  -3   1   9     5519.52     6255.73     69.21 o
  -1   1   9     1811.50     1707.76     20.79 o
   1   1   9      199.65      204.26      7.14 o
   3   1   9     2276.00     2350.61     27.63 o
   5   1   9        3.80        2.34      1.50 o
   7   1   9       53.41       57.77      2.71 o
   9   1   9      374.85      371.59      7.05 o
  11   1   9       13.79       17.17      3.95 o
  13   1   9       13.52       -6.49      6.49 o
  15   1   9      243.37      238.56     17.20 o
  17   1   9       24.34       18.69     11.05 o
  19   1   9       20.56        0.72     11.19 o
  21   1   9       15.67       10.79     13.22 o
 -28   2   9      149.08      162.78     15.73 o
 -26   2   9       35.46       74.95     12.11 o
 -24   2   9        0.61       -6.94      6.94 o
 -22   2   9      268.88      258.86     12.67 o
 -20   2   9      478.63      466.16     15.22 o
 -18   2   9     1031.46      933.10     15.55 o
 -16   2   9       66.55       68.61      4.30 o
 -14   2   9      599.15      576.83      9.81 o
 -12   2   9        5.77       -1.92      1.92 o
 -10   2   9     2533.95     2325.43     28.14 o
  -8   2   9      134.92      147.54      7.35 o
  -6   2   9     7288.30     7686.94     84.83 o
  -4   2   9      463.37      398.01      7.22 o
  -2   2   9     2179.71     2583.88     28.77 o
   0   2   9     4069.63     4300.06     48.93 o
   2   2   9     6314.80     6473.40     76.90 o
   4   2   9      128.15      125.32      4.63 o
   6   2   9      634.79      652.10      9.22 o
   8   2   9       20.05       18.27      2.67 o
  10   2   9      260.24      237.93      7.26 o
  12   2   9      900.81      889.03     18.46 o
  14   2   9      389.42      392.72     17.26 o
  16   2   9      196.96      191.40     20.03 o
  18   2   9        3.93      -11.05     11.05 o
  20   2   9        2.56      -12.08     12.08 o
 -27   3   9        2.43      -13.20     13.20 o
 -25   3   9        0.35       -8.83      8.83 o
 -23   3   9        3.81       -9.34      9.34 o
 -21   3   9      112.12      130.10     18.27 o
 -19   3   9       42.00       28.88      6.79 o
 -17   3   9      261.63      236.25      8.43 o
 -15   3   9      284.23      300.32      7.35 o
 -13   3   9     3090.45     2938.17     37.80 o
 -11   3   9      447.51      464.32      9.17 o
  -9   3   9      980.76      934.77     16.51 o
  -7   3   9    13643.79    13712.42    149.34 o
  -5   3   9     2380.00     2439.21     31.46 o
  -3   3   9     1762.67     1753.81     25.21 o
  -1   3   9      851.89      880.23     12.58 o
   1   3   9      877.94      966.15     13.36 o
   3   3   9      302.83      254.65      5.89 o
   5   3   9        6.56        0.00      2.60 o
   7   3   9     1091.26     1052.26     13.26 o
   9   3   9       48.70       62.25      4.41 o
  11   3   9       33.75       21.74      6.06 o
  13   3   9        0.05        6.44      7.10 o
  15   3   9      726.13      735.82     28.26 o
  17   3   9        2.14        8.01     10.35 o
  19   3   9       14.68       -5.75     18.69 o
 -26   4   9      113.28      100.19     18.22 o
 -24   4   9        0.03      -11.40     11.40 o
 -22   4   9        6.32        1.25     12.22 o
 -20   4   9       11.18        7.94      6.55 o
 -18   4   9      189.55      124.35      9.14 o
 -16   4   9        7.61        2.93      5.21 o
 -14   4   9      101.11       86.29      5.32 o
 -12   4   9       56.12       39.78      4.34 o
 -10   4   9      237.98      271.04      7.06 o
  -8   4   9        0.58        0.62      3.24 o
  -6   4   9       46.71       71.56      4.07 o
  -4   4   9      131.93      163.52      5.50 o
  -2   4   9      116.31      121.00      4.57 o
   0   4   9        9.43        8.26      2.41 o
   2   4   9       51.98       65.10      3.51 o
   4   4   9       34.31       39.07      4.05 o
   6   4   9      389.14      372.08      8.89 o
   8   4   9      751.95      726.76     16.26 o
  10   4   9      747.83      772.26     42.42 o
  12   4   9       21.14       22.88     14.38 o
  14   4   9      405.53      402.34     22.10 o
  16   4   9        0.17       -6.47     10.02 o
  18   4   9       31.15       36.86     17.98 o
 -25   5   9        5.28      -12.76     12.76 o
 -23   5   9        1.79      -11.66     11.66 o
 -21   5   9       47.94       39.60     13.10 o
 -19   5   9       26.65       27.86      9.06 o
 -17   5   9       46.54       23.26      8.46 o
 -15   5   9       31.21       31.65      8.22 o
 -13   5   9     1436.15     1361.61     24.92 o
 -11   5   9      577.64      544.59     12.22 o
  -9   5   9      150.68      152.43     11.41 o
  -7   5   9     2311.83     2257.62     35.06 o
  -5   5   9     2791.98     2684.64     40.32 o
  -3   5   9      557.52      539.14     19.69 o
  -1   5   9      129.26      139.36      7.74 o
   1   5   9       41.66       62.28      5.32 o
   3   5   9       36.10       25.99      4.88 o
   5   5   9       13.18       18.06      4.24 o
   7   5   9      102.54       94.39      7.27 o
   9   5   9      439.17      436.65     21.85 o
  11   5   9       57.82       71.58     13.10 o
  13   5   9      112.59      129.24     15.54 o
  15   5   9        0.79       -6.16     10.35 o
  17   5   9        0.75      -11.74     14.38 o
 -22   6   9       16.27        3.99     13.48 o
 -20   6   9        7.06        9.53     12.08 o
 -18   6   9       33.48       55.89     20.13 o
 -16   6   9       27.41       19.13      8.40 o
 -14   6   9      343.57      326.17     16.21 o
 -12   6   9     1696.36     1816.76     54.80 o
 -10   6   9      674.91      721.88     27.32 o
  -8   6   9      719.92      826.35     28.47 o
  -6   6   9     2711.58     2704.97     69.03 o
  -4   6   9      381.52      366.23     18.30 o
  -2   6   9      214.21      196.12      8.01 o
   0   6   9        0.78        1.51      4.22 o
   2   6   9      518.94      531.88     14.44 o
   4   6   9       69.89       62.03      6.86 o
   6   6   9      470.86      493.15     17.98 o
   8   6   9      112.66      112.90     14.72 o
  10   6   9      236.25      250.31     18.79 o
  12   6   9      353.83      390.09     40.99 o
  14   6   9       75.45       76.60     30.20 o
  16   6   9       30.52       39.97     17.98 o
 -19   7   9        5.10        7.19     20.13 o
 -17   7   9        7.47       -8.63     17.26 o
 -15   7   9       10.40        5.75     17.26 o
 -13   7   9      192.39      189.55     16.17 o
 -11   7   9        4.03        7.19     10.35 o
  -9   7   9     1923.51     1941.32     51.86 o
  -7   7   9      226.04      254.63     17.77 o
  -5   7   9       74.51      109.43     10.22 o
  -3   7   9       33.19       33.69     10.64 o
  -1   7   9       37.10       13.85     10.07 o
   1   7   9       16.45       11.20      9.62 o
   3   7   9      202.49      176.31     15.25 o
   5   7   9        1.78       16.85     10.64 o
   7   7   9       93.19      135.24     16.27 o
   9   7   9        0.15        2.06     11.66 o
  11   7   9       98.13      145.97     17.98 o
  13   7   9      117.75      168.52     19.24 o
 -16   8   9      100.35      115.05     25.89 o
 -14   8   9        0.06      -15.82     15.82 o
 -12   8   9        1.54      -10.02     10.02 o
 -10   8   9       37.71       51.09      9.89 o
  -8   8   9        6.19        9.09      8.83 o
  -6   8   9       23.99       22.45      8.83 o
  -4   8   9       12.88        6.47     10.17 o
  -2   8   9      120.51      126.67     14.72 o
   0   8   9       11.92       20.85     11.19 o
   2   8   9       37.04       38.52     11.66 o
   4   8   9       58.20       54.65     18.69 o
   6   8   9      222.53      202.77     25.89 o
   8   8   9        0.11        2.88     18.69 o
  -7   9   9        0.53       -9.92     10.79 o
  -5   9   9       55.96       76.13     13.22 o
  -3   9   9       10.54        8.63     16.54 o
  -1   9   9       40.81       49.61     13.22 o
   1   9   9        2.46       -8.63     14.38 o
 -28   0  10       49.97       63.88     15.74 o
 -26   0  10       58.07       38.83     17.26 o
 -24   0  10     1464.98     1392.44     42.71 o
 -22   0  10        5.25      -14.38     14.38 o
 -20   0  10      281.88      276.73     17.77 o
 -18   0  10       58.87       58.82      7.26 o
 -16   0  10      228.73      220.25      9.34 o
 -14   0  10     6062.26     6148.60    112.32 o
 -12   0  10      242.50      213.66      8.07 o
 -10   0  10     1821.97     1948.91     30.47 o
  -8   0  10     3329.41     3775.75     61.26 o
  -6   0  10     2325.50     2459.50     45.78 o
  -4   0  10       62.40       42.35      5.57 o
  -2   0  10      675.80      713.04     14.67 o
   0   0  10     5179.58     5636.64     88.88 o
   2   0  10      603.94      706.56     14.67 o
   4   0  10     3966.80     4082.69     65.51 o
   6   0  10       70.49       75.01      5.47 o
   8   0  10      714.20      793.36     15.05 o
  10   0  10       12.84       14.42      3.79 o
  12   0  10       26.31       15.82     11.50 o
  14   0  10      532.13      563.73     34.51 o
  16   0  10       43.00       27.32     15.82 o
  18   0  10      213.80      152.44     24.45 o
  20   0  10      216.47      309.19     31.64 o
 -29   1  10        5.29       -3.15      9.89 o
 -27   1  10      108.47      121.42     11.47 o
 -25   1  10       68.37       74.91      9.96 o
 -23   1  10       18.00        3.91      7.35 o
 -21   1  10      181.13      173.40     10.95 o
 -19   1  10      181.79      168.85     10.41 o
 -17   1  10     1222.39     1304.27     18.09 o
 -15   1  10        8.93       14.16      3.22 o
 -13   1  10        2.57        4.79      2.79 o
 -11   1  10      632.67      739.23     11.31 o
  -9   1  10     4453.92     4792.24     54.30 o
  -7   1  10     8991.58     9484.72    104.02 o
  -5   1  10     9864.69    10834.29    118.23 o
  -3   1  10       10.20       23.62      3.32 o
  -1   1  10     4025.33     4092.00     46.45 o
   1   1  10     2851.70     3331.58     38.26 o
   3   1  10      168.66      209.60      5.40 o
   5   1  10      123.75      155.79      3.83 o
   7   1  10      231.74      255.64      5.00 o
   9   1  10      162.95      156.36      5.03 o
  11   1  10       39.77       39.66      5.67 o
  13   1  10      262.33      215.99     12.04 o
  15   1  10      156.41      196.69     16.76 o
  17   1  10       46.56       42.42     13.22 o
  19   1  10       19.40       16.00     12.08 o
  21   1  10       95.77       97.00     17.77 o
 -28   2  10       15.47       17.88     10.93 o
 -26   2  10      207.73      255.85     13.75 o
 -24   2  10       30.50       38.01      8.71 o
 -22   2  10        1.65       -9.10     10.59 o
 -20   2  10       63.08       84.36      8.93 o
 -18   2  10      972.61      959.37     23.37 o
 -16   2  10     1531.52     1510.78     19.17 o
 -14   2  10      177.17      139.90      5.03 o
 -12   2  10      312.09      325.11      7.14 o
 -10   2  10     3148.83     3509.39     43.93 o
  -8   2  10     4511.69     4934.09     55.94 o
  -6   2  10     3978.54     3835.16     41.67 o
  -4   2  10      274.57      221.73      5.31 o
  -2   2  10      454.19      420.80      7.18 o
   0   2  10       17.81       19.84      2.45 o
   2   2  10     7767.71     7846.59     86.50 o
   4   2  10      695.99      866.79     12.80 o
   6   2  10       60.32       65.56      4.32 o
   8   2  10      284.39      262.66      5.84 o
  10   2  10       94.20      104.41      6.22 o
  12   2  10        1.51        1.15      6.24 o
  14   2  10      739.52      761.28     22.51 o
  16   2  10        0.00      -10.02     10.02 o
  18   2  10        3.61      -10.02     10.02 o
  20   2  10       71.11       88.26     16.17 o
 -27   3  10       94.65      104.44     14.55 o
 -25   3  10       16.83        7.55     11.44 o
 -23   3  10      226.26      193.28     12.30 o
 -21   3  10      157.35      143.13     13.70 o
 -19   3  10      214.00      203.42      9.44 o
 -17   3  10        0.14       -3.89      3.89 o
 -15   3  10      319.05      327.23      9.38 o
 -13   3  10       33.61       52.30      4.14 o
 -11   3  10      848.92      955.60     14.28 o
  -9   3  10      295.42      261.03      6.76 o
  -7   3  10      476.31      539.72     11.10 o
  -5   3  10      234.50      281.15      6.86 o
  -3   3  10      705.05      743.85     11.42 o
  -1   3  10      529.12      460.39      9.46 o
   1   3  10     2405.15     2328.74     28.18 o
   3   3  10        5.02        6.28      2.77 o
   5   3  10        7.34       10.18      3.40 o
   7   3  10      224.58      233.53      5.77 o
   9   3  10     1074.42     1025.70     16.65 o
  11   3  10      375.79      362.76     15.57 o
  13   3  10      988.40     1042.84     27.23 o
  15   3  10      411.61      494.30     23.12 o
  17   3  10        4.85        7.06     11.05 o
  19   3  10       39.62       41.70     21.57 o
 -26   4  10       32.13       22.87     17.98 o
 -24   4  10       48.26       52.84     18.69 o
 -22   4  10       55.00       56.62     10.26 o
 -20   4  10       25.35       14.63      6.79 o
 -18   4  10       84.20       94.59      8.66 o
 -16   4  10       16.15       23.27      6.31 o
 -14   4  10       33.35       24.16      4.51 o
 -12   4  10     1129.46     1099.31     17.42 o
 -10   4  10      434.23      439.02      9.73 o
  -8   4  10      964.68      935.19     14.26 o
  -6   4  10       30.88       33.84      3.61 o
  -4   4  10      351.85      320.04      7.24 o
  -2   4  10      899.98      888.61     13.23 o
   0   4  10        5.95        1.93      2.54 o
   2   4  10      233.10      214.19      6.02 o
   4   4  10       64.21       71.83      5.06 o
   6   4  10      142.06      137.34      6.37 o
   8   4  10        2.81       -3.48      4.29 o
  10   4  10      730.00      788.05     28.42 o
  12   4  10        0.00      -11.35     16.54 o
  14   4  10       51.43       53.18     12.44 o
  16   4  10       99.00       94.01     14.85 o
  18   4  10       11.19      -16.13     25.89 o
 -25   5  10        1.73      -18.69     18.69 o
 -23   5  10        2.43      -11.66     11.66 o
 -21   5  10      118.07       85.69     16.54 o
 -19   5  10       22.75       29.75      9.30 o
 -17   5  10        2.03       -6.70      7.38 o
 -15   5  10        1.57       -7.08      7.08 o
 -13   5  10       63.12       68.78      7.71 o
 -11   5  10     1791.73     1619.13     27.62 o
  -9   5  10     4068.24     3818.02     65.18 o
  -7   5  10     8383.73     8044.11    124.03 o
  -5   5  10      409.80      425.17     23.81 o
  -3   5  10        8.50       12.27      4.84 o
  -1   5  10      453.35      434.45     13.77 o
   1   5  10       83.22       82.94      6.57 o
   3   5  10       16.07        6.55      7.56 o
   5   5  10       85.38      128.59      7.72 o
   7   5  10     1389.20     1324.82     27.28 o
   9   5  10      170.06      197.02     16.76 o
  11   5  10     1288.83     1338.01     41.10 o
  13   5  10       66.21       78.90     30.92 o
  15   5  10       41.46       49.56     19.41 o
  17   5  10      115.50      168.80     19.34 o
 -22   6  10        7.50      -13.10     13.10 o
 -20   6  10       60.69       63.01     14.72 o
 -18   6  10        0.00      -10.41     10.64 o
 -16   6  10      102.63      109.52     13.27 o
 -14   6  10       46.51       45.95      9.39 o
 -12   6  10        2.64        8.12      7.92 o
 -10   6  10       23.77       16.73     10.07 o
  -8   6  10     6629.46     6480.11    143.88 o
  -6   6  10     1249.27     1347.35     38.12 o
  -4   6  10       32.16       27.39      7.10 o
  -2   6  10     1276.82     1192.21     27.56 o
   0   6  10      877.81      899.52     19.84 o
   2   6  10      359.86      342.95     11.85 o
   4   6  10       53.66       68.66      7.60 o
   6   6  10       64.29       63.56      9.66 o
   8   6  10      802.83      806.53     29.98 o
  10   6  10      118.38      142.45     16.17 o
  12   6  10        0.41       -9.32     11.40 o
  14   6  10       69.99       52.44     14.51 o
 -19   7  10        6.08      -12.94     18.69 o
 -17   7  10       20.67       27.32     20.13 o
 -15   7  10       11.53       -1.29     10.02 o
 -13   7  10       14.65        8.29     10.64 o
 -11   7  10       65.25       67.62     12.20 o
  -9   7  10       13.19       28.90     10.64 o
  -7   7  10       56.43       60.95     11.19 o
  -5   7  10        1.08       -6.89      6.89 o
  -3   7  10       31.94       18.69     10.17 o
  -1   7  10      184.91      170.24     15.74 o
   1   7  10       16.82       13.85     10.07 o
   3   7  10       17.71       16.23     10.64 o
   5   7  10      744.13      771.88     23.79 o
   7   7  10        1.00      -10.64     10.64 o
   9   7  10       22.44       21.17     28.04 o
  11   7  10        5.83       -2.07     20.13 o
 -14   8  10        7.91        4.31     18.69 o
 -12   8  10        1.43       -7.74     18.69 o
 -10   8  10      163.24      160.63     15.02 o
  -8   8  10       19.31       20.09      9.39 o
  -6   8  10       83.71       76.10     12.68 o
  -4   8  10       22.75        0.89     10.64 o
  -2   8  10      186.82      195.17     18.69 o
   0   8  10        1.30        2.88     10.17 o
   2   8  10       21.81       -0.72     15.10 o
   4   8  10      170.31      194.14     24.45 o
   6   8  10       36.83       60.40     20.13 o
   8   8  10       17.37       40.27     20.13 o
  -7   9  10       55.67       87.93     23.01 o
  -5   9  10       10.19       12.82     11.66 o
  -3   9  10       76.78       79.50     20.13 o
  -1   9  10      283.78      306.31     20.83 o
 -29   1  11        1.48      -12.43     12.43 o
 -27   1  11       34.29       48.97      9.87 o
 -25   1  11       95.41      100.17     13.56 o
 -23   1  11        1.07       -7.26      7.26 o
 -21   1  11       58.27       57.41      8.58 o
 -19   1  11       17.11       -0.48      6.76 o
 -17   1  11      229.29      207.49      7.61 o
 -15   1  11     4452.32     4658.61     60.53 o
 -13   1  11      174.92      171.79      6.19 o
 -11   1  11      258.94      266.05      7.40 o
  -9   1  11     4575.94     4830.96     54.94 o
  -7   1  11     4389.80     5151.59     58.23 o
  -5   1  11       91.03      110.74      4.36 o
  -3   1  11      393.84      466.48      8.90 o
  -1   1  11       62.14      118.37      4.41 o
   1   1  11      229.47      236.96      7.08 o
   3   1  11     3040.30     3104.47     36.26 o
   5   1  11       32.76       46.85      3.88 o
   7   1  11       39.61       51.79      3.16 o
   9   1  11      393.09      405.16      7.95 o
  11   1  11        5.73       -4.02      4.02 o
  13   1  11      145.58      158.65     14.24 o
  15   1  11      383.43      374.02     20.83 o
  17   1  11        0.50       -5.96     10.35 o
  19   1  11        3.09      -10.64     10.64 o
 -28   2  11        2.71       -5.27     10.36 o
 -26   2  11      278.27      319.40     18.89 o
 -24   2  11        8.44       -3.20      7.35 o
 -22   2  11      198.29      193.23     11.61 o
 -20   2  11        4.42       -1.70      6.41 o
 -18   2  11      845.93      832.26     21.28 o
 -16   2  11      905.62      924.70     13.55 o
 -14   2  11      392.95      394.23      8.41 o
 -12   2  11     1607.31     1527.44     19.12 o
 -10   2  11      865.73      870.36     12.51 o
  -8   2  11     1125.12     1187.81     16.45 o
  -6   2  11      804.40      969.26     13.19 o
  -4   2  11     2439.02     2771.35     31.17 o
  -2   2  11       11.09       23.92      3.65 o
   0   2  11     7160.26     7812.08     86.33 o
   2   2  11    25714.29    26636.99    286.48 o
   4   2  11    18157.52    18512.44    215.29 o
   6   2  11      525.88      531.49      8.49 o
   8   2  11       28.11       19.59      3.09 o
  10   2  11      358.89      341.07     10.01 o
  12   2  11       25.36       38.53      8.00 o
  14   2  11      109.03      132.31     27.80 o
  16   2  11        0.32      -11.05     11.05 o
  18   2  11        3.87      -10.02     10.02 o
  20   2  11       81.81       94.96     17.20 o
 -27   3  11        6.83      -10.54     10.54 o
 -25   3  11       44.16       65.85      9.87 o
 -23   3  11       73.84       51.24      9.26 o
 -21   3  11        0.02       -6.31      6.31 o
 -19   3  11       64.18       95.77     11.02 o
 -17   3  11      168.68      142.80      9.28 o
 -15   3  11     1218.16     1127.42     17.92 o
 -13   3  11      691.57      695.16     12.00 o
 -11   3  11        8.64       19.23      3.50 o
  -9   3  11      466.81      400.91      8.44 o
  -7   3  11      275.65      283.12      8.02 o
  -5   3  11      289.74      252.99      6.51 o
  -3   3  11        3.91        5.89      2.78 o
  -1   3  11       83.07       99.02      4.32 o
   1   3  11      946.16     1085.82     14.38 o
   3   3  11     3428.05     3404.08     43.16 o
   5   3  11      198.68      179.23      5.38 o
   7   3  11       92.76       87.94      4.92 o
   9   3  11     3113.32     3127.28     47.79 o
  11   3  11       29.02       17.91      6.95 o
  13   3  11       86.44       96.15     13.48 o
  15   3  11       47.38      102.28     23.01 o
  17   3  11        7.43      -15.82     17.26 o
  19   3  11       26.32       15.82     21.57 o
 -26   4  11      149.45      201.48     21.28 o
 -24   4  11       90.32       58.76     15.15 o
 -22   4  11      155.71      134.58     10.85 o
 -20   4  11       25.13       32.41      7.29 o
 -18   4  11      132.19      145.93     11.00 o
 -16   4  11      575.02      502.25     14.81 o
 -14   4  11       60.94       43.88      5.49 o
 -12   4  11      193.29      205.58      8.91 o
 -10   4  11      657.15      676.42     13.76 o
  -8   4  11      420.30      390.42      9.28 o
  -6   4  11      378.96      348.61      8.49 o
  -4   4  11     1434.44     1372.48     18.69 o
  -2   4  11        4.15        1.56      2.71 o
   0   4  11      362.33      355.07      8.11 o
   2   4  11      547.96      587.42     12.19 o
   4   4  11        0.02        1.50      3.51 o
   6   4  11      810.61      761.29     16.42 o
   8   4  11       17.03        9.75     11.09 o
  10   4  11     1982.14     1922.81     52.30 o
  12   4  11        1.66       -2.30     10.02 o
  14   4  11        0.50        0.78     10.64 o
  16   4  11       16.16       25.66     12.76 o
  18   4  11        0.52      -11.50     20.13 o
 -25   5  11        4.46      -14.13     14.13 o
 -23   5  11        2.03       -6.97     13.10 o
 -21   5  11       13.87      -11.05     11.05 o
 -19   5  11       73.03       67.99     10.73 o
 -17   5  11      147.53      182.18     12.65 o
 -15   5  11      203.81      224.70     13.23 o
 -13   5  11      590.79      589.96     14.62 o
 -11   5  11      704.25      699.47     21.17 o
  -9   5  11     5156.93     4836.24     89.66 o
  -7   5  11     1369.78     1407.16     27.19 o
  -5   5  11      356.93      323.79     13.23 o
  -3   5  11     1336.54     1249.25     27.92 o
  -1   5  11       18.31       12.94     10.07 o
   1   5  11        1.46        3.11      4.75 o
   3   5  11      587.40      594.11     15.74 o
   5   5  11      118.30      157.97      9.79 o
   7   5  11      586.57      587.46     19.57 o
   9   5  11      380.61      419.19     21.85 o
  11   5  11      177.44      214.03     22.29 o
  13   5  11       28.56       22.23     16.54 o
  15   5  11        5.93       -1.08     11.70 o
 -22   6  11       29.58       20.03     17.98 o
 -20   6  11        8.01       -3.94     11.66 o
 -18   6  11       19.75       30.98      9.89 o
 -16   6  11        1.09       -7.08      7.08 o
 -14   6  11       71.16       95.44     10.73 o
 -12   6  11      131.25      124.04     13.70 o
 -10   6  11        6.39        2.72      9.62 o
  -8   6  11       40.89       64.71     11.19 o
  -6   6  11     1235.51     1236.12     36.09 o
  -4   6  11      629.55      570.01     17.53 o
  -2   6  11       41.42       29.55      5.65 o
   0   6  11        0.00       -0.67      4.97 o
   2   6  11       67.09       51.86      8.30 o
   4   6  11      159.78      164.76      9.79 o
   6   6  11       39.36       41.86      9.87 o
   8   6  11       20.15       14.44     15.10 o
  10   6  11      408.68      459.15     24.53 o
  12   6  11        1.82       -7.73     19.41 o
  14   6  11       41.38       58.46     19.41 o
 -19   7  11      123.46      138.06     27.32 o
 -17   7  11       68.10       83.41     21.57 o
 -15   7  11       23.46       15.76     11.66 o
 -13   7  11       18.09       12.81     11.05 o
 -11   7  11       57.08       62.71     12.68 o
  -9   7  11       41.50       40.95     11.66 o
  -7   7  11      260.38      274.27     18.30 o
  -5   7  11       18.13       27.46     12.22 o
  -3   7  11       13.15        1.59      9.62 o
  -1   7  11       36.69       25.68     10.64 o
   1   7  11       18.05       -0.72     10.17 o
   3   7  11       42.31       62.16     10.22 o
   5   7  11      305.98      359.07     20.44 o
   7   7  11        5.69        4.75     11.66 o
   9   7  11       19.37       21.57     30.20 o
  11   7  11       14.39       28.45     15.82 o
 -14   8  11       13.42       -8.89     11.05 o
 -12   8  11       41.07       55.16     20.13 o
 -10   8  11      267.57      297.43     21.57 o
  -8   8  11        0.32        0.56     13.09 o
  -6   8  11       23.67       15.30     11.05 o
  -4   8  11       22.68       17.01     11.66 o
  -2   8  11      530.21      509.98     23.88 o
   0   8  11       86.79      103.21     14.72 o
   2   8  11       22.02       10.50     11.66 o
   4   8  11      150.88      171.13     24.45 o
   6   8  11       10.53       15.82     18.69 o
 -28   0  12       25.16       35.95     14.24 o
 -26   0  12      766.49      855.15     32.54 o
 -24   0  12        1.76       -7.19     14.38 o
 -22   0  12      398.51      349.18     19.81 o
 -20   0  12     2382.73     2273.76     68.31 o
 -18   0  12     8064.74     7858.59    124.89 o
 -16   0  12     6888.98     7016.40    192.54 o
 -14   0  12     2525.33     2419.30     42.59 o
 -12   0  12     1077.94     1107.21     22.29 o
 -10   0  12     3919.13     4057.12     59.78 o
  -8   0  12     3087.54     3697.34     60.89 o
  -6   0  12     1774.94     1926.39     33.92 o
  -4   0  12       86.25       56.68      7.02 o
  -2   0  12     8538.08     8654.21    135.02 o
   0   0  12       26.95       36.92      4.02 o
   2   0  12      184.18      255.04      8.33 o
   4   0  12     2668.91     2717.17     45.89 o
   6   0  12       83.83       97.18      4.74 o
   8   0  12      640.16      680.77     13.78 o
  10   0  12       79.37       88.24      8.22 o
  12   0  12      536.69      441.49     30.20 o
  14   0  12       31.88       20.13     14.38 o
  16   0  12      192.35      156.75     24.45 o
  18   0  12        9.29       34.51     18.69 o
 -29   1  12        7.40       -8.51      8.51 o
 -27   1  12       34.38       28.79      9.61 o
 -25   1  12       71.78       89.07     10.59 o
 -23   1  12        4.03        1.48      6.94 o
 -21   1  12     1677.29     1576.32     31.99 o
 -19   1  12     1073.43     1006.48     23.01 o
 -17   1  12      100.06       87.74      5.31 o
 -15   1  12      222.58      253.16      7.20 o
 -13   1  12     1310.43     1276.57     17.73 o
 -11   1  12       44.33       55.92      3.71 o
  -9   1  12      247.10      284.31      6.79 o
  -7   1  12     1164.43     1245.00     17.07 o
  -5   1  12     1875.18     1954.34     24.36 o
  -3   1  12      655.51      694.01     10.90 o
  -1   1  12      183.97      188.26      5.44 o
   1   1  12     3080.92     3082.35     34.29 o
   3   1  12        4.68        5.52      3.43 o
   5   1  12      115.32       89.78      3.69 o
   7   1  12      218.29      193.39      5.44 o
   9   1  12      979.99      967.85     13.74 o
  11   1  12      591.20      457.27     11.83 o
  13   1  12       32.93       27.32     10.17 o
  15   1  12      144.25      169.87     17.20 o
  17   1  12        1.58       -8.70     10.64 o
  19   1  12       37.62       15.72     14.72 o
 -28   2  12       21.18       12.28     11.05 o
 -26   2  12      305.82      307.28     14.74 o
 -24   2  12       39.58       34.24      8.82 o
 -22   2  12       12.54        9.07      7.14 o
 -20   2  12      396.90      397.73     14.35 o
 -18   2  12        2.49       -1.94      4.39 o
 -16   2  12     1542.04     1463.26     20.39 o
 -14   2  12       92.31       78.94      4.67 o
 -12   2  12      210.28      209.36      5.97 o
 -10   2  12      922.72      961.64     13.58 o
  -8   2  12       16.17        9.47      2.73 o
  -6   2  12     3787.28     3952.46     46.02 o
  -4   2  12       48.05       94.66      4.19 o
  -2   2  12     1808.23     1966.29     24.65 o
   0   2  12     1966.73     1964.65     24.50 o
   2   2  12      982.80      984.52     14.30 o
   4   2  12        4.00        9.73      3.95 o
   6   2  12        6.60        6.41      3.01 o
   8   2  12      223.66      218.90      5.95 o
  10   2  12       23.65       20.49      4.20 o
  12   2  12      119.28      119.64     10.36 o
  14   2  12       49.94       73.52     14.13 o
  16   2  12       52.12       24.91     12.68 o
  18   2  12       40.72       39.87     14.72 o
 -27   3  12      173.84      165.32     15.95 o
 -25   3  12       14.29       -4.49      7.86 o
 -23   3  12      161.91      152.77     12.45 o
 -21   3  12      670.47      599.79     19.72 o
 -19   3  12      876.55      770.60     19.93 o
 -17   3  12       37.96       38.98      6.25 o
 -15   3  12     1508.12     1474.23     31.86 o
 -13   3  12      784.24      709.97     12.32 o
 -11   3  12     2638.41     2584.02     32.14 o
  -9   3  12     1197.06     1247.69     18.93 o
  -7   3  12      469.42      532.00      9.96 o
  -5   3  12      782.25      861.13     13.28 o
  -3   3  12        2.74        0.22      2.25 o
  -1   3  12     1357.23     1440.31     19.47 o
   1   3  12      253.73      227.70      6.34 o
   3   3  12      177.10      208.53      7.06 o
   5   3  12     3095.51     3048.73     35.08 o
   7   3  12       56.46       45.58      4.21 o
   9   3  12      972.82      955.07     21.33 o
  11   3  12       98.83       91.87     10.89 o
  13   3  12       19.60       39.55     12.94 o
  15   3  12      101.15      118.88     18.69 o
  17   3  12      102.65       86.28     24.45 o
 -26   4  12        0.58       -2.67     18.69 o
 -24   4  12        6.71        1.22     13.10 o
 -22   4  12      149.41      162.80     11.41 o
 -20   4  12      846.36      739.73     19.93 o
 -18   4  12     1091.85      954.27     25.50 o
 -16   4  12      232.25      199.61     10.91 o
 -14   4  12      486.34      508.52     12.26 o
 -12   4  12      392.04      377.22     11.40 o
 -10   4  12     2930.15     2931.92     41.35 o
  -8   4  12      390.37      413.27     11.31 o
  -6   4  12     1475.11     1390.85     24.24 o
  -4   4  12        0.03       -0.92      3.22 o
  -2   4  12      122.20      125.76      6.21 o
   0   4  12     1047.89     1080.21     21.82 o
   2   4  12        5.95        2.97      5.74 o
   4   4  12     1044.03     1040.55     17.06 o
   6   4  12       58.85       45.09      5.42 o
   8   4  12      989.73     1030.93     23.15 o
  10   4  12       62.78       78.76     13.10 o
  12   4  12        7.91        0.07     10.02 o
  14   4  12        0.01       -9.24     20.85 o
  16   4  12        4.23       -0.44     10.89 o
 -23   5  12       32.39       58.03     20.85 o
 -21   5  12       95.34      101.00     12.04 o
 -19   5  12      107.54      103.07     14.35 o
 -17   5  12      131.64       97.60     11.33 o
 -15   5  12        7.19        2.47      8.57 o
 -13   5  12        1.30       -1.46      5.68 o
 -11   5  12     1232.53     1148.50     24.40 o
  -9   5  12      235.17      246.39     13.23 o
  -7   5  12      376.53      398.12     23.87 o
  -5   5  12     1210.78     1078.61     25.95 o
  -3   5  12      176.52      155.15      9.60 o
  -1   5  12        0.55       -5.52      5.52 o
   1   5  12      534.66      522.38     14.46 o
   3   5  12      733.22      670.09     17.19 o
   5   5  12     2053.30     1958.58     42.28 o
   7   5  12        2.02        2.66      6.64 o
   9   5  12       10.04       20.45     11.66 o
  11   5  12      268.49      271.41     19.24 o
  13   5  12        0.32        5.63     11.70 o
  15   5  12        1.65        4.20     17.26 o
 -22   6  12        1.40      -12.44     12.44 o
 -20   6  12       19.76        4.72     12.68 o
 -18   6  12      169.24      205.33     17.21 o
 -16   6  12      205.15      200.08     14.07 o
 -14   6  12     1747.56     1657.76     43.31 o
 -12   6  12      279.58      310.69     18.79 o
 -10   6  12        6.54       -1.69      8.60 o
  -8   6  12      182.05      195.67     15.25 o
  -6   6  12      862.83      823.76     22.07 o
  -4   6  12       23.56       28.31      7.95 o
  -2   6  12      155.58      143.44     10.26 o
   0   6  12      316.87      310.13     11.85 o
   2   6  12       61.18       39.55      7.68 o
   4   6  12      627.42      555.61     16.06 o
   6   6  12       85.46       64.96      8.15 o
   8   6  12       74.05      104.29     25.89 o
  10   6  12      256.25      287.93     20.26 o
  12   6  12       10.56        7.36     22.29 o
 -19   7  12      118.59      115.05     25.89 o
 -17   7  12       10.29       -3.63     11.40 o
 -15   7  12        1.46      -10.02     10.02 o
 -13   7  12      392.58      334.91     20.83 o
 -11   7  12        8.31       33.20     11.66 o
  -9   7  12       21.17       23.73     11.19 o
  -7   7  12       39.52       25.75     17.98 o
  -5   7  12      104.59       86.28     18.69 o
  -3   7  12       16.17        5.03     10.17 o
  -1   7  12       46.81       42.97     13.66 o
   1   7  12        1.62       -9.62      9.62 o
   3   7  12       94.94       90.71      8.87 o
   5   7  12       47.91       59.93     10.79 o
   7   7  12        3.46        9.35     12.20 o
   9   7  12        7.07        3.68     13.48 o
 -14   8  12       14.72       19.17     12.08 o
 -12   8  12       19.11       20.48     27.32 o
 -10   8  12       16.24       17.26     14.38 o
  -8   8  12      351.41      334.47     20.83 o
  -6   8  12       23.26       24.45     12.20 o
  -4   8  12       67.28       46.34     13.70 o
  -2   8  12      166.86      206.61     17.77 o
   0   8  12       23.12       25.82     11.66 o
   2   8  12       57.25       59.63     14.24 o
   4   8  12       17.65       48.89     20.13 o
 -29   1  13       41.71       59.70     15.15 o
 -27   1  13        3.89       -3.58      8.43 o
 -25   1  13        0.26       -1.02      7.42 o
 -23   1  13       60.69       60.82      8.97 o
 -21   1  13      156.79      161.72     11.13 o
 -19   1  13     1218.67     1136.15     22.23 o
 -17   1  13      208.84      205.68      8.00 o
 -15   1  13      272.65      311.34      7.54 o
 -13   1  13       29.19       44.45      3.95 o
 -11   1  13       50.57       96.10      4.75 o
  -9   1  13      108.55      149.20      5.58 o
  -7   1  13      613.93      642.69     10.78 o
  -5   1  13     1404.75     1591.14     20.87 o
  -3   1  13     4726.55     5108.04     58.20 o
  -1   1  13       20.86       11.93      2.76 o
   1   1  13      251.26      265.25      6.81 o
   3   1  13       81.24      103.02      4.76 o
   5   1  13        9.49        3.73      2.99 o
   7   1  13      543.90      564.62      9.11 o
   9   1  13       12.81        4.88      3.66 o
  11   1  13       21.28       30.03      6.03 o
  13   1  13       10.15       -4.57      8.60 o
  15   1  13      361.27      366.96     21.85 o
  17   1  13       82.98       66.90     14.72 o
  19   1  13        0.22       -0.67     19.41 o
 -28   2  13      148.98      151.40     13.08 o
 -26   2  13       13.88       11.36      8.74 o
 -24   2  13       93.88       91.75     10.33 o
 -22   2  13      245.06      219.44     12.14 o
 -20   2  13      121.52      106.27      9.65 o
 -18   2  13      638.57      580.10     16.51 o
 -16   2  13      363.53      361.25      9.66 o
 -14   2  13      190.54      206.98      6.84 o
 -12   2  13      837.57      822.19     13.28 o
 -10   2  13       12.98       38.98      3.79 o
  -8   2  13      855.60      908.36     13.89 o
  -6   2  13      345.25      350.57      7.79 o
  -4   2  13      410.96      392.88      8.08 o
  -2   2  13     1285.76     1322.64     18.09 o
   0   2  13     3566.39     3597.18     42.30 o
   2   2  13     2359.63     2499.14     30.55 o
   4   2  13     1801.01     1913.77     26.56 o
   6   2  13      447.53      462.97     12.12 o
   8   2  13      455.38      479.43      9.06 o
  10   2  13      148.43      193.37      7.77 o
  12   2  13      779.79      794.20     22.56 o
  14   2  13     1095.32     1137.10     38.60 o
  16   2  13      265.48      305.80     21.85 o
  18   2  13        8.01      -12.20     12.20 o
 -27   3  13        0.54      -10.09     10.09 o
 -25   3  13        2.53       -1.24      8.15 o
 -23   3  13        2.28       -3.75      7.12 o
 -21   3  13        0.00       -1.79      6.46 o
 -19   3  13      353.13      352.07     15.57 o
 -17   3  13      142.23      188.39     10.56 o
 -15   3  13     2190.90     2154.61     40.41 o
 -13   3  13      228.59      232.92      7.97 o
 -11   3  13      203.67      247.71      7.82 o
  -9   3  13        1.92        2.75      3.05 o
  -7   3  13     3002.68     3016.54     34.63 o
  -5   3  13      240.79      221.45      6.09 o
  -3   3  13       37.98       42.26      3.43 o
  -1   3  13      319.67      318.91      8.57 o
   1   3  13     1158.32     1223.39     22.22 o
   3   3  13     1378.64     1369.38     27.12 o
   5   3  13      380.25      349.05      9.03 o
   7   3  13        4.14       -3.80      3.80 o
   9   3  13       23.88       18.29      4.42 o
  11   3  13      205.26      228.71     13.14 o
  13   3  13      226.98      247.90     43.86 o
  15   3  13        8.76        0.00     18.69 o
  17   3  13        0.16      -18.69     18.69 o
 -26   4  13       95.97      118.61     18.79 o
 -24   4  13       81.11       99.89     12.61 o
 -22   4  13      197.95      237.08     12.98 o
 -20   4  13      108.65      117.96     11.43 o
 -18   4  13      377.35      367.75     22.83 o
 -16   4  13     1324.18     1227.02     26.40 o
 -14   4  13      346.57      300.95     10.73 o
 -12   4  13        5.99        6.76      4.88 o
 -10   4  13     2446.15     2395.74     37.93 o
  -8   4  13      583.34      586.93     13.84 o
  -6   4  13      177.72      194.47     14.65 o
  -4   4  13      577.56      523.28     13.63 o
  -2   4  13       58.02       61.31      5.36 o
   0   4  13        3.12        3.18      4.54 o
   2   4  13     1407.31     1458.12     39.62 o
   4   4  13     3152.89     3080.49     47.55 o
   6   4  13      172.58      168.30      8.84 o
   8   4  13       36.44       40.03      9.34 o
  10   4  13      123.58      132.19     14.13 o
  12   4  13       18.74        9.94     11.05 o
  14   4  13       27.04       21.97     27.32 o
  16   4  13       18.98        1.44     21.57 o
 -23   5  13      239.26      253.27     21.28 o
 -21   5  13       55.52       52.16     11.20 o
 -19   5  13       73.92       62.43     10.73 o
 -17   5  13      247.90      190.92     13.82 o
 -15   5  13      147.28      152.95      9.87 o
 -13   5  13       99.92       96.10      8.58 o
 -11   5  13        1.72        0.95      5.38 o
  -9   5  13      242.26      264.53     13.23 o
  -7   5  13      185.27      188.70     10.23 o
  -5   5  13      100.21      113.74      9.06 o
  -3   5  13      100.51      124.66     11.05 o
  -1   5  13      194.59      165.12     13.10 o
   1   5  13      745.39      672.89     17.36 o
   3   5  13       84.77       91.65      8.76 o
   5   5  13      912.92      904.31     21.51 o
   7   5  13       17.35       12.12      7.00 o
   9   5  13      428.28      435.24     22.30 o
  11   5  13      113.81      126.89     15.54 o
  13   5  13       20.17       21.07     12.76 o
 -22   6  13       52.49       20.13     34.51 o
 -20   6  13       28.26       35.76     10.73 o
 -18   6  13        5.45        5.32      8.66 o
 -16   6  13        6.36       -5.52      8.22 o
 -14   6  13      183.21      201.80     13.82 o
 -12   6  13       65.65       52.42     11.66 o
 -10   6  13        0.61       -4.15      8.60 o
  -8   6  13       25.50       22.29     10.17 o
  -6   6  13       68.98       65.95      8.46 o
  -4   6  13        8.56        8.05      7.18 o
  -2   6  13        5.14       -6.10      6.10 o
   0   6  13       83.15       85.94      9.76 o
   2   6  13        0.00       -2.36      5.98 o
   4   6  13       37.04       30.82      7.50 o
   6   6  13       41.50       46.20      7.89 o
   8   6  13        6.68       -2.88     11.50 o
  10   6  13       66.83       82.62     15.54 o
  12   6  13        2.62       30.61     25.89 o
 -19   7  13        8.08       -5.75     20.13 o
 -17   7  13        0.06       14.32     12.08 o
 -15   7  13        1.32      -10.64     10.64 o
 -13   7  13      515.81      481.17     24.40 o
 -11   7  13     1065.84     1057.03     35.59 o
  -9   7  13      133.67      197.57     16.76 o
  -7   7  13      130.26      168.25     23.01 o
  -5   7  13       39.45       33.08     17.26 o
  -3   7  13       36.22       25.89     11.19 o
  -1   7  13       10.05       -6.47     10.17 o
   1   7  13        0.88       -4.97      6.58 o
   3   7  13        4.08       -7.06      7.06 o
   5   7  13       29.54       35.42     10.22 o
   7   7  13      432.76      484.07     24.90 o
   9   7  13       15.66       50.61     15.54 o
 -14   8  13       11.27      -12.08     12.08 o
 -12   8  13      658.16      648.58     43.14 o
 -10   8  13        5.61        5.75     12.20 o
  -8   8  13       17.78       18.93     14.38 o
  -6   8  13        4.02       -2.25     11.66 o
  -4   8  13       28.65       20.49     12.94 o
  -2   8  13       39.75       42.42     13.22 o
   0   8  13      122.78      102.95     15.25 o
   2   8  13        9.12       31.42     25.17 o
   4   8  13        3.41        4.31     15.82 o
 -28   0  14        1.19      -10.07     12.94 o
 -26   0  14       31.69        3.48     12.08 o
 -24   0  14        7.37       -0.13     11.05 o
 -22   0  14      131.41      101.88     17.98 o
 -20   0  14     3138.88     3011.47     75.75 o
 -18   0  14     4542.50     4534.12    219.61 o
 -16   0  14     6660.84     6711.39    122.02 o
 -14   0  14     1030.98     1087.11     23.36 o
 -12   0  14      518.14      509.91     15.98 o
 -10   0  14    11137.24    12216.97    170.82 o
  -8   0  14      646.98      630.81     15.79 o
  -6   0  14    12719.36    12808.88    198.64 o
  -4   0  14    10400.63    11564.97    179.95 o
  -2   0  14     1139.94     1146.22     22.94 o
   0   0  14      151.28      179.36      7.98 o
   2   0  14     1183.18     1180.11     23.42 o
   4   0  14     2153.86     2275.27     39.95 o
   6   0  14      849.07      851.45     15.56 o
   8   0  14      145.06       96.94      7.66 o
  10   0  14      162.06      148.73     13.10 o
  12   0  14      199.39      139.49     20.13 o
  14   0  14       55.89       69.03     18.69 o
  16   0  14       14.07       -5.75     15.82 o
  18   0  14      205.22      163.94     28.76 o
 -27   1  14        0.21       -4.03      8.43 o
 -25   1  14        9.33       11.06      8.43 o
 -23   1  14      260.93      280.93     13.29 o
 -21   1  14       18.50        4.82      9.20 o
 -19   1  14      100.04      100.81      7.23 o
 -17   1  14     3223.47     3241.54     43.29 o
 -15   1  14        4.10       -3.59      3.59 o
 -13   1  14      157.04      150.90      5.95 o
 -11   1  14     1034.65     1178.54     17.22 o
  -9   1  14        6.96        4.01      3.02 o
  -7   1  14        0.03        1.44      2.70 o
  -5   1  14     1384.54     1351.49     18.57 o
  -3   1  14      381.17      364.91      8.70 o
  -1   1  14     2301.95     2368.77     29.28 o
   1   1  14       81.97      115.55      5.00 o
   3   1  14       45.57       54.47      4.94 o
   5   1  14      193.33      162.03      6.06 o
   7   1  14      788.31      788.92     11.64 o
   9   1  14      522.29      465.22     10.26 o
  11   1  14      442.97      397.58     13.38 o
  13   1  14      191.36      191.51     24.45 o
  15   1  14        0.66        3.49     10.64 o
  17   1  14       73.97       57.14     15.15 o
 -28   2  14        5.38        1.97      9.96 o
 -26   2  14       28.70       25.74      9.31 o
 -24   2  14       13.46        3.47      7.71 o
 -22   2  14       18.72       25.40      8.07 o
 -20   2  14       78.30       75.97     11.21 o
 -18   2  14      146.45      143.22      8.67 o
 -16   2  14      187.06      179.59      7.58 o
 -14   2  14      550.79      583.51     11.17 o
 -12   2  14       92.58      114.18      5.38 o
 -10   2  14     2504.42     2656.26     32.96 o
  -8   2  14      562.28      562.58     10.34 o
  -6   2  14       15.80       10.15      3.02 o
  -4   2  14      491.75      499.93      9.54 o
  -2   2  14        2.50       -1.17      3.33 o
   0   2  14       49.31       50.19      4.54 o
   2   2  14      535.57      580.05     11.65 o
   4   2  14       64.79       75.86      5.49 o
   6   2  14      709.71      733.70     12.35 o
   8   2  14        5.73       -3.36      3.85 o
  10   2  14        3.49       -2.59      4.63 o
  12   2  14       62.34       73.39     13.10 o
  14   2  14        0.59       16.94     11.66 o
  16   2  14       86.38       70.95     15.54 o
 -27   3  14       14.97        3.72      9.11 o
 -25   3  14        2.05       -3.88      8.15 o
 -23   3  14        0.26       -7.14      7.14 o
 -21   3  14       20.20        8.52      7.29 o
 -19   3  14      453.14      361.96     13.95 o
 -17   3  14      280.80      331.42     11.63 o
 -15   3  14      287.47      276.92      9.83 o
 -13   3  14       72.81       74.49      6.14 o
 -11   3  14        2.95        4.38      4.19 o
  -9   3  14      667.63      690.14     12.19 o
  -7   3  14       34.65       57.45      5.62 o
  -5   3  14      121.63      130.59      5.85 o
  -3   3  14      768.40      760.97     14.18 o
  -1   3  14      214.26      193.47      8.84 o
   1   3  14      542.82      530.22     31.47 o
   3   3  14       13.25        4.53      4.04 o
   5   3  14      589.32      536.31     11.39 o
   7   3  14      118.53      101.70      8.19 o
   9   3  14      383.38      358.98     10.09 o
  11   3  14       15.10       12.94      7.72 o
  13   3  14       41.28       68.34     25.17 o
  15   3  14       50.47       41.70     21.57 o
 -26   4  14        0.56       -9.55     14.13 o
 -24   4  14        8.69        6.12      8.45 o
 -22   4  14      302.11      273.51     13.75 o
 -20   4  14        0.09       -5.18      7.05 o
 -18   4  14      299.47      260.56     12.51 o
 -16   4  14       15.97       16.25      6.52 o
 -14   4  14     1180.86     1057.33     23.89 o
 -12   4  14       73.38       83.55      7.86 o
 -10   4  14      532.26      507.60     14.91 o
  -8   4  14       20.41       42.76      6.35 o
  -6   4  14      921.10      917.90     23.51 o
  -4   4  14      150.87      177.56      8.74 o
  -2   4  14      135.63      121.81      8.55 o
   0   4  14       17.02        7.71      5.39 o
   2   4  14      693.26      643.44     24.34 o
   4   4  14       76.89       84.62      8.02 o
   6   4  14      218.52      182.56     10.48 o
   8   4  14       60.25       73.14      8.15 o
  10   4  14        5.52       14.32      7.81 o
  12   4  14       36.83       73.98     15.82 o
  14   4  14        9.87       -0.36     19.41 o
 -23   5  14       39.43       40.71     11.43 o
 -21   5  14        9.19       -1.36     19.00 o
 -19   5  14       17.26       -1.86      8.76 o
 -17   5  14       36.44       25.80      9.30 o
 -15   5  14       49.92       41.10      7.42 o
 -13   5  14      596.14      571.76     23.00 o
 -11   5  14       39.32       43.23      7.14 o
  -9   5  14      362.22      346.13     14.90 o
  -7   5  14     2929.54     2902.79     49.79 o
  -5   5  14      211.84      245.99     12.65 o
  -3   5  14       24.83       10.70      7.95 o
  -1   5  14        2.26       -6.90      6.90 o
   1   5  14      245.06      222.14     11.09 o
   3   5  14      274.41      242.20     11.70 o
   5   5  14      192.91      231.26     11.39 o
   7   5  14       74.61       65.48      8.58 o
   9   5  14       38.82       51.64     13.10 o
  11   5  14        2.96       18.88     11.40 o
  13   5  14        1.59       -1.77     12.19 o
 -22   6  14        5.56       14.78     14.72 o
 -20   6  14      122.70      112.17     12.88 o
 -18   6  14       18.87        9.33      9.60 o
 -16   6  14       77.56       85.33     19.43 o
 -14   6  14       10.74       37.45     11.66 o
 -12   6  14       40.35       38.02     11.66 o
 -10   6  14      297.69      251.87     21.57 o
  -8   6  14      130.55      130.76     10.36 o
  -6   6  14      667.59      677.84     20.40 o
  -4   6  14     1168.97     1102.81     55.37 o
  -2   6  14      208.17      196.47     14.51 o
   0   6  14      177.39      184.68     10.24 o
   2   6  14       35.79       19.31      7.47 o
   4   6  14        0.00       -4.50      6.26 o
   6   6  14      142.39      160.22     11.24 o
   8   6  14      160.57      177.81     18.22 o
  10   6  14      122.87      169.65     18.22 o
 -17   7  14      502.48      585.32     27.95 o
 -15   7  14        5.91       -0.50     11.66 o
 -13   7  14       57.98       48.57     13.70 o
 -11   7  14     1091.01     1062.74     36.09 o
  -9   7  14      748.48      803.89     30.51 o
  -7   7  14       84.47      123.67     21.57 o
  -5   7  14      168.74      178.32     23.01 o
  -3   7  14        3.86      -10.17     10.17 o
  -1   7  14       16.44       -6.30     10.64 o
   1   7  14       21.29       13.70     11.20 o
   3   7  14        5.74        4.93      6.73 o
   5   7  14       54.08       49.54     11.33 o
   7   7  14        1.50        8.17     29.48 o
 -12   8  14        0.22       -7.69     11.66 o
 -10   8  14      184.71      178.32     25.89 o
  -8   8  14      114.96      119.24     15.74 o
  -6   8  14       17.00       24.45     13.10 o
  -4   8  14      220.39      227.55     33.08 o
  -2   8  14        0.46       -2.16     12.20 o
   0   8  14       23.83       30.36     15.10 o
   2   8  14       34.20       56.28     14.24 o
 -27   1  15      110.01      122.19     15.36 o
 -25   1  15       73.26       96.28     10.79 o
 -23   1  15      254.71      270.67     13.78 o
 -21   1  15      226.05      213.76     12.36 o
 -19   1  15       48.87       67.71      6.78 o
 -17   1  15      718.66      761.99     13.90 o
 -15   1  15      167.56      159.33      7.05 o
 -13   1  15      169.08      168.38      6.51 o
 -11   1  15      712.96      753.53     12.76 o
  -9   1  15        0.65       -2.84      2.84 o
  -7   1  15      586.59      635.00     11.41 o
  -5   1  15       98.45      136.50      5.58 o
  -3   1  15      207.11      232.70      6.74 o
  -1   1  15       57.90       74.26      4.35 o
   1   1  15     2075.92     2105.84     26.87 o
   3   1  15        1.31        2.45      4.15 o
   5   1  15      166.89      157.21      6.52 o
   7   1  15      106.19      114.93      5.25 o
   9   1  15        0.39       -2.74      5.10 o
  11   1  15        0.51       -2.78      5.36 o
  13   1  15       14.75       17.33     10.02 o
  15   1  15        0.41        0.72     12.20 o
  17   1  15        2.49       -6.62     12.68 o
 -28   2  15       82.24       87.82     12.03 o
 -26   2  15        4.68       -8.33      8.33 o
 -24   2  15       18.58       -7.07      7.66 o
 -22   2  15      233.77      214.15     12.75 o
 -20   2  15      133.66      131.13     10.56 o
 -18   2  15      157.15      152.64     10.33 o
 -16   2  15        3.39       -4.68      4.68 o
 -14   2  15      263.20      243.73      8.45 o
 -12   2  15      211.40      230.26      7.91 o
 -10   2  15      491.02      485.58     10.78 o
  -8   2  15       42.32       48.12      4.48 o
  -6   2  15        0.01        2.01      3.07 o
  -4   2  15     1866.04     1933.45     26.79 o
  -2   2  15      166.89      192.66      6.84 o
   0   2  15     1700.44     1716.96     24.09 o
   2   2  15      114.51      111.57      6.79 o
   4   2  15      103.31       94.12      6.59 o
   6   2  15      133.43      148.16      6.17 o
   8   2  15       89.27       99.52      6.09 o
  10   2  15        0.12       -4.63      4.63 o
  12   2  15      124.17      126.41     15.15 o
  14   2  15      456.69      557.97     37.39 o
  16   2  15       71.72       15.31     14.13 o
 -27   3  15        0.12       -8.54      8.54 o
 -25   3  15      215.80      258.26     14.30 o
 -23   3  15      121.98      114.81     13.22 o
 -21   3  15      113.76       95.42      9.83 o
 -19   3  15      294.07      245.30     15.98 o
 -17   3  15        5.48        5.22      5.90 o
 -15   3  15        0.42       -0.34      5.20 o
 -13   3  15      582.94      571.98     14.52 o
 -11   3  15      292.65      304.76     10.51 o
  -9   3  15     2424.05     2526.89     39.96 o
  -7   3  15      884.33      907.60     20.11 o
  -5   3  15       68.89       86.86      6.63 o
  -3   3  15      120.64      140.39      7.86 o
  -1   3  15      191.37      207.13     14.59 o
   1   3  15     5422.20     5279.03     97.13 o
   3   3  15        6.46        5.16      5.69 o
   5   3  15      770.12      686.89     14.04 o
   7   3  15        1.59       -3.96      3.96 o
   9   3  15      127.06      123.43      8.14 o
  11   3  15       60.15       63.53      9.78 o
  13   3  15        8.19        7.19     17.26 o
  15   3  15       62.92       63.28     24.45 o
 -26   4  15        1.07       -6.82     10.93 o
 -24   4  15       36.86       12.87      8.82 o
 -22   4  15       49.86       62.95      9.83 o
 -20   4  15        6.41       -5.34      7.05 o
 -18   4  15      260.54      260.81     13.08 o
 -16   4  15      328.62      337.66     13.52 o
 -14   4  15       38.92       35.33      7.14 o
 -12   4  15      640.91      563.32     16.35 o
 -10   4  15      652.44      713.03     18.15 o
  -8   4  15     2151.50     2303.20     41.15 o
  -6   4  15     3186.06     3080.96     52.11 o
  -4   4  15      781.67      820.75     21.72 o
  -2   4  15      281.13      247.15     12.04 o
   0   4  15     2900.46     2911.15     59.09 o
   2   4  15      271.08      280.98     16.76 o
   4   4  15      287.92      285.98     12.12 o
   6   4  15        4.95       -3.52      6.43 o
   8   4  15       56.57       67.93      8.58 o
  10   4  15      532.78      543.17     27.55 o
  12   4  15      262.74      311.60     46.74 o
  14   4  15      129.79      162.50     28.76 o
 -23   5  15       33.84       49.74     12.04 o
 -21   5  15       84.62       90.12     12.27 o
 -19   5  15       66.96       52.30     10.58 o
 -17   5  15      155.34      140.86     10.67 o
 -15   5  15       88.13       84.34     10.59 o
 -13   5  15      132.92      178.66     14.32 o
 -11   5  15      188.57      207.85     10.75 o
  -9   5  15      598.17      586.46     19.36 o
  -7   5  15      502.04      506.00     17.70 o
  -5   5  15     1164.80     1141.74     27.62 o
  -3   5  15      519.36      501.76     21.28 o
  -1   5  15        7.48       -7.58      7.58 o
   1   5  15      106.14      104.03      9.21 o
   3   5  15      116.93      116.25      9.50 o
   5   5  15       51.86       46.97      8.15 o
   7   5  15      131.92      132.16     10.51 o
   9   5  15       18.73       22.05     12.08 o
  11   5  15       37.09       36.39     15.10 o
 -20   6  15       16.71       -5.05     10.14 o
 -18   6  15       41.49       40.75     10.73 o
 -16   6  15        0.32       -1.26      8.22 o
 -14   6  15       72.75       64.34     13.22 o
 -12   6  15      550.77      504.71     23.88 o
 -10   6  15       42.37       36.20     11.66 o
  -8   6  15      769.62      713.84     21.79 o
  -6   6  15       53.63       70.57     17.98 o
  -4   6  15       31.64       24.79      8.25 o
  -2   6  15      111.65      126.91     25.89 o
   0   6  15       51.67       38.94      7.64 o
   2   6  15        2.47       -6.26      6.26 o
   4   6  15        2.67       -6.41      6.41 o
   6   6  15      468.99      488.11     16.79 o
   8   6  15      120.91      108.24     16.17 o
  10   6  15        0.13        3.85     12.44 o
 -17   7  15       78.20      104.08     16.76 o
 -15   7  15      381.03      360.28     32.36 o
 -13   7  15       39.11       47.46     14.24 o
 -11   7  15       56.97      102.92     15.74 o
  -9   7  15      804.73      803.88     44.58 o
  -7   7  15        3.50       -2.88     15.82 o
  -5   7  15        1.23        0.00     14.38 o
  -3   7  15       30.25       27.32     12.20 o
  -1   7  15      123.87      116.88     13.13 o
   1   7  15       36.53       40.06      8.15 o
   3   7  15        0.10        4.62      7.50 o
   5   7  15        5.82       13.10     10.49 o
 -10   8  15      182.24      169.69     25.89 o
  -8   8  15      160.18      191.26     27.32 o
  -6   8  15       38.80       53.80     14.72 o
  -4   8  15       98.69      134.47     17.77 o
  -2   8  15       44.54       40.99     14.24 o
   0   8  15       10.33       -3.60     12.20 o
 -28   0  16       18.10       -5.03     13.22 o
 -26   0  16        0.00      -11.19     11.19 o
 -24   0  16       14.21       17.98     12.08 o
 -22   0  16      792.39      771.76     43.14 o
 -20   0  16      369.44      391.19     39.55 o
 -18   0  16      362.65      359.24     17.15 o
 -16   0  16      624.03      651.74     18.15 o
 -14   0  16        7.81       -1.14      5.54 o
 -12   0  16      303.38      339.09     10.79 o
 -10   0  16      299.76      294.98     10.02 o
  -8   0  16     7417.91     7930.52    113.73 o
  -6   0  16     3156.81     3078.54     53.46 o
  -4   0  16     1505.04     1558.04     33.63 o
  -2   0  16       37.66       44.98      5.79 o
   0   0  16     1546.52     1529.16     37.51 o
   2   0  16     2057.07     2023.26     42.35 o
   4   0  16      235.78      238.13     11.55 o
   6   0  16     1166.51     1057.17     32.49 o
   8   0  16      111.89       65.03     10.02 o
  10   0  16       88.44       84.40     11.05 o
  12   0  16      119.63      132.72     13.70 o
  14   0  16      154.56       99.23     21.57 o
  16   0  16      240.79      307.75     31.64 o
 -27   1  16        0.01       -8.43      8.43 o
 -25   1  16       63.13       76.79     10.59 o
 -23   1  16       23.70       26.27      8.39 o
 -21   1  16       31.78       35.77      8.58 o
 -19   1  16     1227.74     1306.65     28.94 o
 -17   1  16     2480.17     2588.82     35.94 o
 -15   1  16       62.08       77.75      5.48 o
 -13   1  16      573.35      573.15     12.18 o
 -11   1  16      558.55      594.70     12.25 o
  -9   1  16       50.11       58.40      4.69 o
  -7   1  16      524.10      579.12     11.75 o
  -5   1  16      895.65      916.79     16.64 o
  -3   1  16       17.97       11.08      3.75 o
  -1   1  16      700.62      704.72     13.94 o
   1   1  16     1745.66     1793.51     27.04 o
   3   1  16     1748.61     1706.05     31.90 o
   5   1  16      457.05      446.67     11.63 o
   7   1  16      105.11      106.60      6.86 o
   9   1  16       41.88       15.60      5.95 o
  11   1  16        5.04       -2.74      5.84 o
  13   1  16        0.01       -4.16     10.79 o
  15   1  16      111.20      120.80     18.30 o
 -28   2  16      137.00      196.40     19.72 o
 -26   2  16       43.89       32.40     10.03 o
 -24   2  16        2.15       -9.96      9.96 o
 -22   2  16        9.51       -0.06      7.48 o
 -20   2  16      141.13      151.65     11.28 o
 -18   2  16      196.48      220.07     10.75 o
 -16   2  16      234.28      223.07     10.41 o
 -14   2  16      233.14      229.59     10.15 o
 -12   2  16      196.80      209.88      9.51 o
 -10   2  16      650.32      726.95     16.17 o
  -8   2  16        2.98        2.12      4.04 o
  -6   2  16      298.68      320.39     10.00 o
  -4   2  16      759.04      804.17     16.36 o
  -2   2  16      303.95      293.72      9.81 o
   0   2  16     1655.83     1649.53     35.40 o
   2   2  16       89.14       90.21     12.63 o
   4   2  16       63.54       49.11      7.16 o
   6   2  16        4.79       -3.86      4.07 o
   8   2  16      419.78      382.92     10.43 o
  10   2  16        2.44       -5.54      5.54 o
  12   2  16       25.29       26.39     11.66 o
  14   2  16      202.30      219.55     28.76 o
 -27   3  16       54.87       60.00     13.28 o
 -25   3  16        0.01       -3.86      8.39 o
 -23   3  16       13.20       -1.22      8.07 o
 -21   3  16        9.89        9.16      7.74 o
 -19   3  16       87.65       88.05      9.47 o
 -17   3  16      118.83      133.19      9.83 o
 -15   3  16      201.84      190.92     10.95 o
 -13   3  16      542.49      562.53     16.17 o
 -11   3  16      339.57      327.19     12.39 o
  -9   3  16        7.14        4.79      5.36 o
  -7   3  16      231.75      248.04     12.45 o
  -5   3  16      236.54      225.73      9.61 o
  -3   3  16      154.22      154.01      8.58 o
  -1   3  16      150.16      133.11      9.89 o
   1   3  16      546.88      574.56     17.98 o
   3   3  16      944.10      950.36     24.05 o
   5   3  16      152.22      161.93      7.77 o
   7   3  16       89.26       87.40      6.55 o
   9   3  16      432.11      382.94     18.74 o
  11   3  16        0.93       10.75      7.70 o
  13   3  16       22.40       31.64     18.69 o
 -24   4  16       56.99       42.55      9.94 o
 -22   4  16      116.68      125.16     12.87 o
 -20   4  16        6.07       -4.42      7.14 o
 -18   4  16       15.04       15.63      7.29 o
 -16   4  16       33.43       23.87      7.12 o
 -14   4  16       31.86       24.51      6.94 o
 -12   4  16      657.45      648.95     17.79 o
 -10   4  16      556.99      531.14     15.82 o
  -8   4  16      574.56      611.78     16.66 o
  -6   4  16     1275.52     1298.19     26.21 o
  -4   4  16     3427.34     3234.12     62.50 o
  -2   4  16      173.74      157.18     10.73 o
   0   4  16      445.60      441.82     23.73 o
   2   4  16       23.62       35.42      9.62 o
   4   4  16       32.35       13.40      6.86 o
   6   4  16        0.17       -6.13      6.13 o
   8   4  16       92.15       85.21      8.88 o
  10   4  16      126.49      156.20     13.77 o
  12   4  16        1.87        4.91     11.70 o
 -23   5  16      459.68      490.46     31.17 o
 -21   5  16       97.52      106.08     18.05 o
 -19   5  16        4.39        3.02      8.88 o
 -17   5  16       10.71       10.01      6.97 o
 -15   5  16       62.63       39.67      7.74 o
 -13   5  16        0.32        0.04      6.86 o
 -11   5  16        1.51       -5.60      5.84 o
  -9   5  16        0.23       -5.21      5.21 o
  -7   5  16      300.15      337.62     15.21 o
  -5   5  16     1860.00     1834.61     49.80 o
  -3   5  16      858.98      746.80     26.82 o
  -1   5  16       32.59       29.75      9.62 o
   1   5  16      544.45      474.79     15.19 o
   3   5  16      386.06      339.23     13.57 o
   5   5  16       12.26        4.74      7.00 o
   7   5  16      124.18      143.37     10.80 o
   9   5  16        0.78        5.32      8.40 o
  11   5  16       19.27       16.68     12.44 o
 -20   6  16       28.25       10.82     10.54 o
 -18   6  16       28.77       30.30     11.16 o
 -16   6  16       62.51       35.49     12.68 o
 -14   6  16        1.41      -10.17     10.17 o
 -12   6  16        5.69       -3.63     10.64 o
 -10   6  16      224.34      199.00     12.88 o
  -8   6  16      122.10      142.85     13.48 o
  -6   6  16       74.93       87.13     11.70 o
  -4   6  16        0.11       -7.61      8.25 o
  -2   6  16       16.06        5.11      8.98 o
   0   6  16      209.18      203.56     11.53 o
   2   6  16      122.29      102.28     11.26 o
   4   6  16        6.79       12.15      7.40 o
   6   6  16      171.37      224.12     13.16 o
   8   6  16       78.22       67.63     15.15 o
 -17   7  16        6.89       -7.31     12.08 o
 -15   7  16      200.58      236.62     20.34 o
 -13   7  16      121.99      127.07     22.29 o
 -11   7  16        0.51        0.12     15.82 o
  -9   7  16       40.58       74.78     20.13 o
  -7   7  16       18.16       -2.88     15.82 o
  -5   7  16        5.15       -1.44     15.82 o
  -3   7  16       34.08       15.10     17.98 o
  -1   7  16      184.03      191.61     11.02 o
   1   7  16       58.97       75.55      9.47 o
   3   7  16      211.73      232.38     13.31 o
   5   7  16       36.83       58.24      9.91 o
  -8   8  16       51.61       57.52     21.57 o
  -6   8  16       43.05       64.75     20.85 o
  -4   8  16       17.29       15.93     13.70 o
 -27   1  17       22.18        7.77      9.51 o
 -25   1  17      344.81      383.52     16.35 o
 -23   1  17        0.08        5.02      8.07 o
 -21   1  17        1.67       -0.93      7.42 o
 -19   1  17      892.89      970.82     25.95 o
 -17   1  17     1978.61     1903.36     37.38 o
 -15   1  17      259.94      252.68     11.03 o
 -13   1  17      858.80      877.98     18.90 o
 -11   1  17      453.44      466.78     12.96 o
  -9   1  17       73.27       72.70      6.63 o
  -7   1  17     1426.07     1496.77     29.09 o
  -5   1  17      155.64      156.43      8.74 o
  -3   1  17       13.02        6.67      4.82 o
  -1   1  17      535.27      553.20     14.52 o
   1   1  17      513.44      519.76     13.95 o
   3   1  17     3109.76     3067.16     59.48 o
   5   1  17      425.43      423.80     11.52 o
   7   1  17      151.15      153.51      9.26 o
   9   1  17        8.78       18.15      5.95 o
  11   1  17       69.07       89.06      9.52 o
  13   1  17       10.82        0.75     10.64 o
  15   1  17       21.70       13.66     12.20 o
 -26   2  17       23.06       18.83      9.61 o
 -24   2  17       39.68       42.87      9.65 o
 -22   2  17        8.29        7.31      7.66 o
 -20   2  17      221.50      221.94     12.72 o
 -18   2  17     1350.64     1333.66     29.30 o
 -16   2  17       62.47       67.62      8.25 o
 -14   2  17     3191.48     3079.43     53.92 o
 -12   2  17      701.61      722.05     18.51 o
 -10   2  17      217.41      228.88     10.59 o
  -8   2  17      447.06      502.87     14.19 o
  -6   2  17      118.38      137.01      8.07 o
  -4   2  17      118.13      139.59      8.02 o
  -2   2  17      805.86      803.52     18.46 o
   0   2  17      785.29      738.55     20.19 o
   2   2  17       27.91       25.08      6.64 o
   4   2  17      567.39      500.24     16.31 o
   6   2  17       83.35       79.14      6.18 o
   8   2  17      404.26      397.61     11.87 o
  10   2  17      106.43      143.04      9.99 o
  12   2  17       90.83       96.08     11.27 o
  14   2  17       30.73       10.01     12.68 o
 -25   3  17        0.47       -3.94      8.33 o
 -23   3  17        5.97       -1.87      8.07 o
 -21   3  17       86.47       88.74     10.16 o
 -19   3  17      226.04      203.33     12.03 o
 -17   3  17       96.04       97.97      9.51 o
 -15   3  17       62.59       55.75      9.55 o
 -13   3  17      396.79      463.19     15.10 o
 -11   3  17      146.49      169.35      9.65 o
  -9   3  17      600.70      544.57     15.42 o
  -7   3  17      168.12      168.23      9.31 o
  -5   3  17       53.73       64.09      6.57 o
  -3   3  17     1064.59      972.24     20.95 o
  -1   3  17       71.42       67.21      8.72 o
   1   3  17       17.12        2.30      6.24 o
   3   3  17     1015.75      995.86     25.15 o
   5   3  17      588.24      566.64     12.86 o
   7   3  17       79.20      101.23      7.61 o
   9   3  17        1.04       -5.58      6.08 o
  11   3  17      204.68      194.16     16.93 o
  13   3  17      155.57      166.82     27.32 o
 -24   4  17        2.70       -3.39      8.88 o
 -22   4  17       99.61       76.71     14.94 o
 -20   4  17      205.99      211.70     16.48 o
 -18   4  17       16.46       12.31      7.55 o
 -16   4  17       71.47       48.60      8.02 o
 -14   4  17      113.48      100.74      9.06 o
 -12   4  17       87.27      101.69      8.92 o
 -10   4  17      180.17      189.51     10.75 o
  -8   4  17      416.52      413.32     16.19 o
  -6   4  17      370.72      421.03     14.74 o
  -4   4  17     1379.33     1240.58    108.24 o
  -2   4  17       25.42        1.23      4.94 o
   0   4  17        0.03       -5.46      7.58 o
   2   4  17      571.00      539.66     22.86 o
   4   4  17      131.34      121.28      9.79 o
   6   4  17      348.43      358.46     13.78 o
   8   4  17        6.09        2.83      7.14 o
  10   4  17       60.92       96.54     11.63 o
  12   4  17        4.24       -4.31     18.69 o
 -23   5  17        0.15       -0.68     10.36 o
 -21   5  17       34.80       27.28     10.58 o
 -19   5  17      358.17      375.46     18.53 o
 -17   5  17      159.17      177.48     11.78 o
 -15   5  17        7.83       -4.59      6.57 o
 -13   5  17       16.43       19.42      6.82 o
 -11   5  17      273.87      239.32     12.19 o
  -9   5  17       42.71       60.40      7.52 o
  -7   5  17        1.74        1.54      7.08 o
  -5   5  17      195.09      209.92     16.17 o
  -3   5  17       40.74       29.19     10.07 o
  -1   5  17      269.50      255.35     16.76 o
   1   5  17       35.57       37.37      7.89 o
   3   5  17       49.36       72.69      8.90 o
   5   5  17        0.16       -2.88      6.87 o
   7   5  17        6.95        9.81      7.60 o
   9   5  17        2.06       -2.23     14.08 o
 -20   6  17        3.67       -4.94      9.89 o
 -18   6  17       73.38       57.29     14.86 o
 -16   6  17       31.92       15.93     12.68 o
 -14   6  17      110.21       95.69     14.72 o
 -12   6  17       99.74       80.46     23.73 o
 -10   6  17        0.76       15.62      8.46 o
  -8   6  17       34.14       24.52     10.02 o
  -6   6  17      177.67      176.17     14.85 o
  -4   6  17       16.84        4.95      8.98 o
  -2   6  17       29.37        8.78      9.30 o
   0   6  17       46.86       36.59      8.02 o
   2   6  17       15.08       12.11      7.85 o
   4   6  17      645.50      666.95     19.84 o
   6   6  17       31.66       53.29      9.50 o
 -15   7  17      444.36      493.23     32.36 o
 -13   7  17      225.68      257.98     20.83 o
 -11   7  17      236.74      291.93     30.20 o
  -9   7  17        4.54       20.13     17.26 o
  -7   7  17      106.96      110.73     23.01 o
  -5   7  17       24.33       21.57     18.69 o
  -3   7  17        0.32       -2.38     11.66 o
  -1   7  17        0.89       -2.76      6.87 o
   1   7  17       39.71       62.98      9.23 o
   3   7  17       98.81      124.43     11.24 o
 -28   0  18       22.21       -2.88     14.24 o
 -26   0  18       68.63       46.74     15.25 o
 -24   0  18      131.61      153.55     30.92 o
 -22   0  18      916.56      996.26     88.44 o
 -20   0  18     4263.19     4157.87    215.71 o
 -18   0  18     3004.04     2850.06    110.73 o
 -16   0  18     1176.18     1077.72     35.55 o
 -14   0  18     1120.01     1079.44     34.53 o
 -12   0  18      950.08      980.30     32.02 o
 -10   0  18      239.72      237.12     15.15 o
  -8   0  18      332.00      370.83     17.77 o
  -6   0  18        3.77       -3.60      6.10 o
  -4   0  18      695.88      790.10     26.38 o
  -2   0  18       18.78       29.48      8.13 o
   0   0  18      516.75      519.59     30.20 o
   2   0  18     1158.75     1068.77     30.90 o
   4   0  18        7.72       -4.31     10.07 o
   6   0  18      935.75      826.58     33.79 o
   8   0  18       77.40       56.08     10.02 o
  10   0  18       34.77       38.68     10.02 o
  12   0  18        0.78       -3.60     15.10 o
  14   0  18      122.99      125.11     23.01 o
 -27   1  18       50.01       45.88     10.95 o
 -25   1  18       26.08       47.62     10.19 o
 -23   1  18      181.88      185.25     13.28 o
 -21   1  18        2.01        1.34      7.52 o
 -19   1  18     2167.85     2273.37     43.67 o
 -17   1  18      473.17      506.00     17.23 o
 -15   1  18     1511.53     1555.18     31.97 o
 -13   1  18      323.13      360.79     13.47 o
 -11   1  18      273.71      263.69     11.50 o
  -9   1  18      183.01      179.09      9.87 o
  -7   1  18        2.61        1.32      4.82 o
  -5   1  18        0.07       -0.17      4.63 o
  -3   1  18     1640.45     1717.72     31.97 o
  -1   1  18     3187.02     3170.92     53.36 o
   1   1  18       39.65       39.94      7.87 o
   3   1  18      246.91      279.68     12.40 o
   5   1  18       25.11       34.13      6.31 o
   7   1  18       35.89       23.41      6.21 o
   9   1  18        0.48       -4.01      5.48 o
  11   1  18        8.09        4.47      6.41 o
  13   1  18      200.31      171.36     18.22 o
 -26   2  18      176.52      206.69     15.87 o
 -24   2  18        4.32       -6.31      8.02 o
 -22   2  18       87.86      102.32     11.69 o
 -20   2  18      641.99      693.21     23.04 o
 -18   2  18       83.35      120.46     10.75 o
 -16   2  18      170.81      150.74     10.56 o
 -14   2  18       40.25       59.81      7.71 o
 -12   2  18       56.70       71.68      7.91 o
 -10   2  18       65.88       71.50      7.52 o
  -8   2  18      293.03      291.35     11.78 o
  -6   2  18      163.43      144.40      8.58 o
  -4   2  18      141.38      141.63      8.74 o
  -2   2  18      213.90      249.50     14.74 o
   0   2  18     1088.12     1067.93     26.84 o
   2   2  18      416.44      390.76     14.94 o
   4   2  18        0.06        2.40      5.81 o
   6   2  18        5.43       -4.72      4.72 o
   8   2  18       90.73      101.80      8.74 o
  10   2  18       19.14       19.63      6.94 o
  12   2  18      105.53      116.66     20.04 o
 -25   3  18      267.62      283.54     15.58 o
 -23   3  18        4.29       -7.74      7.74 o
 -21   3  18        0.51       -8.68      8.68 o
 -19   3  18      128.10      127.32     11.06 o
 -17   3  18      342.85      293.70     13.63 o
 -15   3  18     1903.00     1875.11     37.03 o
 -13   3  18      151.17      144.95      9.87 o
 -11   3  18      415.20      385.83     13.66 o
  -9   3  18        9.82       15.78      6.08 o
  -7   3  18        0.00       -2.88      5.81 o
  -5   3  18      433.76      477.87     14.35 o
  -3   3  18      153.56      174.89     11.56 o
  -1   3  18      348.00      361.94     14.94 o
   1   3  18     1210.88     1180.91     28.47 o
   3   3  18     1151.38     1074.31     26.81 o
   5   3  18      473.42      468.47     11.94 o
   7   3  18       84.62       73.64      7.70 o
   9   3  18       12.85        6.45      7.92 o
  11   3  18        3.50        5.88     11.05 o
 -24   4  18        4.44       -8.15      8.15 o
 -22   4  18        7.38       -7.20      8.02 o
 -20   4  18        1.45       -3.40      7.55 o
 -18   4  18      567.33      475.40     16.68 o
 -16   4  18       16.54        2.57      6.69 o
 -14   4  18       89.25      104.26      9.51 o
 -12   4  18      129.49      156.45     10.23 o
 -10   4  18       78.75       57.95      7.91 o
  -8   4  18      294.63      286.96     12.19 o
  -6   4  18      557.68      552.77     16.12 o
  -4   4  18      122.70      137.41     10.73 o
  -2   4  18        4.36       -4.78      4.78 o
   0   4  18       62.25       54.87     10.64 o
   2   4  18        0.31       -6.29      7.95 o
   4   4  18      130.70      142.51     10.24 o
   6   4  18      110.22      118.06      9.96 o
   8   4  18      155.98      198.50     12.10 o
  10   4  18        3.95       11.87      9.78 o
 -21   5  18      155.93      174.13     22.00 o
 -19   5  18      288.68      273.12     14.33 o
 -17   5  18        2.23       -7.14      7.14 o
 -15   5  18       10.75        4.30      7.14 o
 -13   5  18      115.52      119.58     10.19 o
 -11   5  18      532.70      587.47     17.43 o
  -9   5  18       12.83       11.17      7.62 o
  -7   5  18      693.07      645.01     25.92 o
  -5   5  18      153.29      149.80     14.72 o
  -3   5  18        3.32       -6.83      7.95 o
  -1   5  18      161.72      165.03     17.26 o
   1   5  18       65.08       48.10      8.33 o
   3   5  18      188.92      198.85     12.00 o
   5   5  18      190.17      176.89     13.08 o
   7   5  18       80.01       76.33      9.91 o
   9   5  18       81.82       89.65     12.32 o
 -20   6  18      142.96      196.66     16.56 o
 -18   6  18       10.17       22.29     13.22 o
 -16   6  18        1.76      -11.19     11.19 o
 -14   6  18       52.23       57.66     14.24 o
 -12   6  18      143.26      155.21     16.76 o
 -10   6  18      202.52      192.16     16.17 o
  -8   6  18       12.48       12.03      9.30 o
  -6   6  18      202.19      187.58     16.17 o
  -4   6  18       30.81        9.78      9.57 o
  -2   6  18      109.75      145.33     31.64 o
   0   6  18       22.99       14.46      8.02 o
   2   6  18       44.31       44.61      9.28 o
   4   6  18        1.52        2.60      8.02 o
   6   6  18        1.79        4.32      8.33 o
 -15   7  18        3.42       13.53     23.01 o
 -13   7  18       27.37       30.20     14.24 o
 -11   7  18       26.37        2.88     18.69 o
  -9   7  18      257.62      270.36     30.20 o
  -7   7  18       18.06       53.21     20.13 o
  -5   7  18        0.32        7.19     17.26 o
  -3   7  18        2.39       -1.29      7.88 o
  -1   7  18       11.38       17.76      7.87 o
   1   7  18       93.11      110.24     11.17 o
 -27   1  19       12.19        1.57      9.51 o
 -25   1  19       87.86      112.92     14.53 o
 -23   1  19        6.54       12.66      8.79 o
 -21   1  19      203.84      220.07     13.63 o
 -19   1  19      829.77      876.92     23.36 o
 -17   1  19     2185.17     2218.62     42.57 o
 -15   1  19      190.86      200.45     11.85 o
 -13   1  19       96.20      106.66      9.15 o
 -11   1  19      253.11      232.70     11.31 o
  -9   1  19       16.44       11.36      5.36 o
  -7   1  19      386.82      375.84     13.08 o
  -5   1  19     1740.52     1685.90     32.33 o
  -3   1  19       15.03       22.87      6.00 o
  -1   1  19       27.68       57.55     15.10 o
   1   1  19      584.43      539.19     17.66 o
   3   1  19      116.59      143.99     10.22 o
   5   1  19      803.29      771.54     22.33 o
   7   1  19      153.06      139.16      9.83 o
   9   1  19        1.50       -5.68      5.68 o
  11   1  19       96.02      107.99     14.32 o
 -26   2  19        5.23       -3.17      9.87 o
 -24   2  19        0.03       -7.91      7.91 o
 -22   2  19       14.52       27.99      9.06 o
 -20   2  19       88.72      101.64     10.75 o
 -18   2  19       40.17       26.14      8.25 o
 -16   2  19      239.43      240.88     12.91 o
 -14   2  19        7.44        5.36      6.27 o
 -12   2  19      371.30      379.17     15.15 o
 -10   2  19      181.72      187.92     10.59 o
  -8   2  19      527.44      511.79     15.07 o
  -6   2  19      182.35      206.87     10.41 o
  -4   2  19      107.85      107.86      8.72 o
  -2   2  19      950.61      919.07     26.07 o
   0   2  19      340.91      332.95     14.07 o
   2   2  19       68.63       56.41      8.22 o
   4   2  19      169.43      166.69      9.69 o
   6   2  19       26.37       13.69      5.97 o
   8   2  19       42.51       53.25      7.66 o
  10   2  19       10.56        3.52      6.57 o
  12   2  19       49.00       63.11     11.27 o
 -25   3  19       21.19       14.95     10.38 o
 -23   3  19      100.18      123.91     12.30 o
 -21   3  19       84.00      114.64     11.41 o
 -19   3  19      177.07      153.27     13.28 o
 -17   3  19        0.32       -6.75      6.94 o
 -15   3  19      323.63      294.59     13.63 o
 -13   3  19      140.75      122.49      9.61 o
 -11   3  19        8.15        9.22      6.08 o
  -9   3  19      834.95      824.46     20.29 o
  -7   3  19      474.22      481.76     15.24 o
  -5   3  19      318.80      329.72     13.28 o
  -3   3  19        9.22       13.05      8.50 o
  -1   3  19       39.88       44.70      8.55 o
   1   3  19        1.28       -3.53      6.54 o
   3   3  19       11.85        3.37      6.89 o
   5   3  19      119.36      112.05      7.37 o
   7   3  19        1.82        2.42      6.41 o
   9   3  19       31.23       36.07     12.08 o
  11   3  19       18.02       12.32     11.40 o
 -24   4  19        0.01       -8.39      8.39 o
 -22   4  19       24.53       12.59      8.88 o
 -20   4  19       62.43       68.84     10.19 o
 -18   4  19        9.11        3.53      7.55 o
 -16   4  19        3.09        4.12      6.99 o
 -14   4  19      595.92      565.65     17.43 o
 -12   4  19       17.33       12.61      6.57 o
 -10   4  19      185.66      177.28     10.75 o
  -8   4  19      466.26      453.90     15.24 o
  -6   4  19      487.84      500.70     18.53 o
  -4   4  19      176.09      196.58     12.71 o
  -2   4  19      129.71      101.11     13.22 o
   0   4  19       16.09        5.03     12.22 o
   2   4  19       45.55       44.62      9.66 o
   4   4  19        0.00       -5.82      7.14 o
   6   4  19      144.89      147.85     10.89 o
   8   4  19      171.94      161.81     11.73 o
 -21   5  19       51.29       32.62     11.88 o
 -19   5  19       60.43       52.15      9.79 o
 -17   5  19      117.39      107.52     10.75 o
 -15   5  19        8.89        6.56      7.00 o
 -13   5  19       59.18       53.37      8.43 o
 -11   5  19      302.23      342.02     15.36 o
  -9   5  19      984.86      975.20     27.37 o
  -7   5  19       23.76       22.60     10.35 o
  -5   5  19       56.55       44.02     11.05 o
  -3   5  19       73.56       68.18     11.40 o
  -1   5  19       75.71       71.41     12.08 o
   1   5  19      178.12      173.12     11.70 o
   3   5  19       69.33       67.89      9.37 o
   5   5  19      245.84      297.77     13.88 o
   7   5  19       22.25       18.92      8.71 o
 -18   6  19      220.02      234.28     20.83 o
 -16   6  19       23.28       22.74     13.70 o
 -14   6  19      151.24      153.16     17.29 o
 -12   6  19        2.51       -2.79      8.76 o
 -10   6  19       69.67       77.02     13.10 o
  -8   6  19       21.94       -6.74      9.62 o
  -6   6  19        6.11       10.90      9.30 o
  -4   6  19        9.56        1.06      9.30 o
  -2   6  19       31.11       14.45      9.80 o
   0   6  19        1.88       -7.27      7.27 o
   2   6  19       70.37       67.94     10.04 o
   4   6  19       29.68       49.88      9.61 o
 -13   7  19       23.81       -5.75     20.13 o
 -11   7  19      147.26      199.89     28.76 o
  -9   7  19       92.40       73.34     21.57 o
  -7   7  19        0.76      -10.07     17.26 o
  -5   7  19       63.42       56.08     21.57 o
  -3   7  19       47.30       51.04     10.62 o
 -26   0  20        2.27        6.47     17.98 o
 -24   0  20      371.13      437.92     25.42 o
 -22   0  20       11.52        3.60     12.20 o
 -20   0  20      538.94      560.72     26.93 o
 -18   0  20       63.77       66.78     13.70 o
 -16   0  20     2244.31     2232.08     60.99 o
 -14   0  20       53.28       63.41     12.20 o
 -12   0  20      595.46      539.94     23.32 o
 -10   0  20      430.34      404.18     20.26 o
  -8   0  20      911.49      828.98     51.77 o
  -6   0  20      719.34      739.32     48.18 o
  -4   0  20     1079.49     1083.81     33.51 o
  -2   0  20      121.07      132.16     18.69 o
   0   0  20     1209.28     1150.01     33.96 o
   2   0  20      305.83      306.31     24.45 o
   4   0  20      130.63      123.67     17.26 o
   6   0  20       63.33       57.76     11.05 o
   8   0  20       73.47       81.28     15.10 o
  10   0  20      110.49      107.53     15.10 o
 -27   1  20       27.02       16.49     10.75 o
 -25   1  20       70.77       70.67     11.47 o
 -23   1  20      212.38      196.64     13.80 o
 -21   1  20      168.82      167.74     12.75 o
 -19   1  20        7.56       11.63      8.07 o
 -17   1  20      111.82      134.49     11.13 o
 -15   1  20      589.87      582.28     18.13 o
 -13   1  20      504.76      494.46     16.17 o
 -11   1  20      436.09      440.11     14.89 o
  -9   1  20      754.69      735.88     23.46 o
  -7   1  20      481.51      490.59     15.40 o
  -5   1  20     1342.84     1350.47     27.82 o
  -3   1  20      490.41      492.24     15.07 o
  -1   1  20     1859.01     1865.81     40.67 o
   1   1  20        2.12       -4.19      6.05 o
   3   1  20       15.66        0.72      8.13 o
   5   1  20        6.02        9.31      6.64 o
   7   1  20       34.89       33.79      7.08 o
   9   1  20        0.06        3.82      6.57 o
  11   1  20       34.16       25.64      8.25 o
 -26   2  20       21.85       12.85     10.75 o
 -24   2  20       27.71       27.67     10.41 o
 -22   2  20      784.44      778.10     22.82 o
 -20   2  20      129.56      138.30     13.49 o
 -18   2  20        7.89        0.80      7.35 o
 -16   2  20      144.78      159.33     11.28 o
 -14   2  20       72.11       82.99      8.97 o
 -12   2  20      364.21      323.56     14.53 o
 -10   2  20       15.17       23.78      6.63 o
  -8   2  20      130.77      140.36      9.31 o
  -6   2  20       87.22      100.54      8.39 o
  -4   2  20     1170.57     1186.86     25.28 o
  -2   2  20       18.60       12.46      7.47 o
   0   2  20       69.26       76.29      9.51 o
   2   2  20        9.29       10.67      7.31 o
   4   2  20      322.25      263.14     10.49 o
   6   2  20        3.37       -3.23      5.95 o
   8   2  20       78.06       88.72      8.99 o
  10   2  20        3.94        0.02      6.94 o
 -25   3  20        0.79       -8.71      8.71 o
 -23   3  20        5.80        0.21      8.74 o
 -21   3  20        1.27       -0.34      8.25 o
 -19   3  20       83.22       79.76     10.79 o
 -17   3  20       40.32       41.82      8.97 o
 -15   3  20      475.47      444.43     16.33 o
 -13   3  20       84.51       90.92     11.62 o
 -11   3  20       20.31       12.46      6.63 o
  -9   3  20       46.49       38.48      7.58 o
  -7   3  20      735.58      729.79     19.02 o
  -5   3  20     1228.69     1204.90     30.44 o
  -3   3  20     2138.39     2101.42     45.65 o
  -1   3  20      231.40      215.82     12.99 o
   1   3  20        0.13       -6.54      6.54 o
   3   3  20      215.97      246.26     11.81 o
   5   3  20       25.06       15.46      6.39 o
   7   3  20       64.52       89.73     11.39 o
   9   3  20        1.99      -10.02     10.02 o
 -22   4  20       39.13       23.01      9.51 o
 -20   4  20       27.14       13.87      8.54 o
 -18   4  20       13.16       10.56      8.02 o
 -16   4  20      536.10      519.58     17.61 o
 -14   4  20       66.49       88.78      9.64 o
 -12   4  20      110.19      112.63      9.69 o
 -10   4  20      333.14      284.68     12.91 o
  -8   4  20       26.85       19.56      6.94 o
  -6   4  20      828.65      780.99     31.89 o
  -4   4  20      293.67      298.58     15.21 o
  -2   4  20       29.79       23.76     10.64 o
   0   4  20      271.93      267.30     17.77 o
   2   4  20       47.55       35.86      8.33 o
   4   4  20        0.30       -5.31      7.26 o
   6   4  20      280.15      299.47     14.30 o
   8   4  20        0.68        2.90      7.75 o
 -21   5  20       38.90       25.60     11.82 o
 -19   5  20        2.80       -8.02      8.02 o
 -17   5  20       30.21       21.30      8.60 o
 -15   5  20       30.59       36.98      8.58 o
 -13   5  20      192.98      180.03     12.03 o
 -11   5  20       30.01       36.37      9.66 o
  -9   5  20       35.58       27.82     11.40 o
  -7   5  20       15.31       19.87     11.05 o
  -5   5  20      277.15      305.58     18.79 o
  -3   5  20       93.66      127.34     14.51 o
  -1   5  20       10.97       -6.51     12.94 o
   1   5  20        4.32        0.11      7.74 o
   3   5  20       46.82       42.04      9.16 o
   5   5  20      209.66      246.24     13.71 o
 -16   6  20      269.22      289.61     21.85 o
 -14   6  20       27.46       18.36     23.01 o
 -12   6  20       71.76       67.24     14.13 o
 -10   6  20      218.59      184.40     17.20 o
  -8   6  20        5.60       -2.44     10.02 o
  -6   6  20       47.91       49.72     11.70 o
  -4   6  20       16.40        1.94     12.22 o
  -2   6  20        0.00        6.16     10.35 o
   0   6  20       18.79       -0.34      8.15 o
   2   6  20        0.20       -7.98      7.98 o
  -9   7  20        0.22       -2.88     18.69 o
  -7   7  20        4.06       -5.75     17.26 o
 -25   1  21        0.32        8.65      9.51 o
 -23   1  21      308.07      342.58     18.68 o
 -21   1  21        2.50        3.05      8.79 o
 -19   1  21      304.94      283.34     14.89 o
 -17   1  21      255.58      278.20     14.35 o
 -15   1  21      250.14      256.95     13.63 o
 -13   1  21      182.35      213.49     12.00 o
 -11   1  21       83.33       87.95      8.58 o
  -9   1  21      200.16      198.18     11.28 o
  -7   1  21       73.77       64.42      7.91 o
  -5   1  21      428.78      451.85     15.24 o
  -3   1  21        0.06        8.58      6.27 o
  -1   1  21       21.63       49.07     10.64 o
   1   1  21       12.04        6.42      6.89 o
   3   1  21      177.30      159.75     13.70 o
   5   1  21      112.70      100.03      9.23 o
   7   1  21       49.51       47.64      7.78 o
   9   1  21       64.60       78.93      9.11 o
 -24   2  21      152.39      181.44     14.29 o
 -22   2  21       21.71       23.57      9.47 o
 -20   2  21      324.04      321.82     15.61 o
 -18   2  21      113.73      147.51     12.22 o
 -16   2  21      297.29      286.60     14.38 o
 -14   2  21       18.60       20.40      7.35 o
 -12   2  21       63.68       48.68      7.91 o
 -10   2  21        0.76       -5.54      5.54 o
  -8   2  21       16.20        6.03      6.08 o
  -6   2  21      107.45      125.74      9.31 o
  -4   2  21        0.15       10.32      7.38 o
  -2   2  21       10.45       11.31      7.72 o
   0   2  21       73.38       66.93      9.39 o
   2   2  21      310.66      326.11     14.90 o
   4   2  21       83.14       79.41      8.58 o
   6   2  21        3.96       -2.61      6.31 o
   8   2  21       88.09      113.85     10.17 o
 -23   3  21       22.83       27.04      9.99 o
 -21   3  21      104.85      130.46     12.36 o
 -19   3  21       30.23       34.56      9.31 o
 -17   3  21        5.04       -7.14      7.14 o
 -15   3  21      217.66      214.70     12.91 o
 -13   3  21       15.05        6.86      7.35 o
 -11   3  21        0.93       -5.91      5.91 o
  -9   3  21       99.42       99.58      9.31 o
  -7   3  21      650.29      643.03     18.30 o
  -5   3  21     1135.67     1228.27     31.82 o
  -3   3  21       86.97       94.31     11.05 o
  -1   3  21      139.62      160.89     12.16 o
   1   3  21      180.24      159.51     11.88 o
   3   3  21      143.18      148.08      9.28 o
   5   3  21       31.02       30.46      7.78 o
   7   3  21        0.50        5.34     10.35 o
 -22   4  21       30.74       36.52     10.41 o
 -20   4  21       20.74       17.69      8.88 o
 -18   4  21        0.02       -7.29      7.29 o
 -16   4  21       61.67       70.39      9.83 o
 -14   4  21       21.92       13.07      7.81 o
 -12   4  21       16.06        8.43      7.14 o
 -10   4  21       25.28       10.78      6.94 o
  -8   4  21      340.04      351.65     16.87 o
  -6   4  21      519.58      526.98     20.15 o
  -4   4  21      998.80      958.35     33.51 o
  -2   4  21        3.96       -4.47     10.07 o
   0   4  21       80.61       56.08     15.10 o
   2   4  21      331.02      302.34     15.26 o
   4   4  21       74.11       58.68      9.79 o
   6   4  21      221.43      240.82     13.39 o
 -19   5  21       40.73       38.52     10.16 o
 -17   5  21        0.87       -7.46      7.46 o
 -15   5  21       67.97       69.10     10.03 o
 -13   5  21        3.96        4.10      7.89 o
 -11   5  21       20.56       17.50     14.29 o
  -9   5  21       26.86       38.58     12.94 o
  -7   5  21        9.84        7.81     10.35 o
  -5   5  21       75.84       53.13     12.08 o
  -3   5  21       80.88       89.98     14.13 o
  -1   5  21      305.84      291.14     19.24 o
   1   5  21       79.96       72.67     10.10 o
   3   5  21      135.41      135.04     11.70 o
 -16   6  21      199.31      242.23     20.83 o
 -14   6  21        9.06      -11.10     12.68 o
 -12   6  21        0.30       -0.62     10.35 o
 -10   6  21       16.98        7.97     11.05 o
  -8   6  21       15.82       15.01     14.38 o
  -6   6  21       19.08       10.85     10.64 o
  -4   6  21        5.44       -2.47     12.94 o
  -2   6  21       73.63       70.47     13.81 o
   0   6  21        7.77       -7.76      8.12 o
 -26   0  22       16.29       23.11     20.13 o
 -24   0  22        6.13       -4.31     13.22 o
 -22   0  22     1291.51     1313.47     97.07 o
 -20   0  22       36.38       20.77     13.70 o
 -18   0  22       32.54        5.44     11.66 o
 -16   0  22      143.15      163.48     16.76 o
 -14   0  22     1171.57     1122.83     38.04 o
 -12   0  22       41.01       20.20     10.64 o
 -10   0  22      570.39      571.21     24.90 o
  -8   0  22       96.77      102.87     23.73 o
  -6   0  22      330.28      327.69     19.24 o
  -4   0  22     2451.76     2408.36     62.48 o
  -2   0  22       14.66       15.52      9.62 o
   0   0  22      165.33      182.64     21.57 o
   2   0  22      946.76      828.33     41.70 o
   4   0  22      291.61      316.38     25.89 o
   6   0  22      185.93      217.31     16.93 o
   8   0  22        9.19       -1.44     10.02 o
 -25   1  22      437.13      407.18     18.15 o
 -23   1  22       60.21       66.07     11.28 o
 -21   1  22      175.13      178.09     13.61 o
 -19   1  22        8.07       22.00      9.34 o
 -17   1  22        1.05       16.11      8.43 o
 -15   1  22       62.79       53.67      9.31 o
 -13   1  22       68.37       52.23      8.79 o
 -11   1  22        3.96       -5.75      5.75 o
  -9   1  22       46.86       38.76      7.35 o
  -7   1  22        1.41       -5.16      6.08 o
  -5   1  22      182.47      213.59     11.81 o
  -3   1  22     1413.53     1326.27     32.88 o
  -1   1  22       29.73       12.84      7.72 o
   1   1  22       21.85       12.94      9.15 o
   3   1  22        1.64       -5.03      8.13 o
   5   1  22       25.08       26.44      7.47 o
   7   1  22       14.17       22.39      7.42 o
 -24   2  22      157.92      199.46     14.86 o
 -22   2  22       84.48       85.55     13.69 o
 -20   2  22      221.90      236.01     14.52 o
 -18   2  22       39.43       40.29      9.51 o
 -16   2  22       87.89      130.80     11.47 o
 -14   2  22       83.69       96.89     10.03 o
 -12   2  22       95.32       91.05      9.65 o
 -10   2  22       48.77       42.74      7.86 o
  -8   2  22      186.26      167.94     11.09 o
  -6   2  22     1011.80      984.45     23.68 o
  -4   2  22      582.71      585.04     20.19 o
  -2   2  22      251.62      230.89     13.82 o
   0   2  22      241.49      208.18     13.28 o
   2   2  22       35.17       34.28     10.56 o
   4   2  22        0.38       -6.70      6.70 o
   6   2  22       15.66        5.40      7.78 o
   8   2  22        5.41        8.26      7.42 o
 -23   3  22        5.17        2.24      9.31 o
 -21   3  22       60.16       56.03     11.42 o
 -19   3  22      207.26      221.12     14.01 o
 -17   3  22       25.84       25.74      8.79 o
 -15   3  22      146.79      133.63     11.47 o
 -13   3  22      204.24      196.89     12.36 o
 -11   3  22        7.40       -6.27      6.27 o
  -9   3  22      374.95      328.19     13.98 o
  -7   3  22      407.54      450.27     26.40 o
  -5   3  22     1948.68     1927.70     43.99 o
  -3   3  22      359.92      335.02     16.56 o
  -1   3  22      143.95      132.49     11.56 o
   1   3  22      126.76      122.83     11.66 o
   3   3  22       29.55       13.03      7.52 o
   5   3  22       82.47       79.69     14.51 o
   7   3  22       30.41       40.55     12.44 o
 -22   4  22      132.32      152.50     13.80 o
 -20   4  22       20.44        0.78      8.97 o
 -18   4  22        6.73       -7.77      7.93 o
 -16   4  22      130.45      142.88     12.00 o
 -14   4  22        5.40       -5.84      7.14 o
 -12   4  22       61.29       40.17      8.58 o
 -10   4  22        5.12        0.27      6.94 o
  -8   4  22      110.69      122.35     12.16 o
  -6   4  22       53.67       61.24      9.89 o
  -4   4  22      220.16      216.28     17.77 o
  -2   4  22       72.56      104.57     17.98 o
   0   4  22       14.19       22.70     11.66 o
   2   4  22      121.36      103.61     10.59 o
   4   4  22      136.83      124.34     11.57 o
 -19   5  22        1.27       -8.43      8.43 o
 -17   5  22        0.09       -5.01      7.74 o
 -15   5  22      182.95      199.50     13.23 o
 -13   5  22        5.97       -7.72      7.72 o
 -11   5  22       62.17       78.55     14.13 o
  -9   5  22        6.37        7.58     11.05 o
  -7   5  22       52.36       42.28     12.44 o
  -5   5  22       12.35       -2.88      9.30 o
  -3   5  22        9.91       11.64     10.64 o
  -1   5  22        3.47        6.57     10.35 o
   1   5  22        2.88       -5.24      8.26 o
 -14   6  22       11.14      -10.35     10.35 o
 -12   6  22       17.59       22.95     12.44 o
 -10   6  22       12.11       16.51     12.44 o
  -8   6  22        5.51       -9.81     10.64 o
  -6   6  22        3.51       15.44     21.57 o
  -4   6  22      105.19      102.28     15.54 o
 -25   1  23       38.36       49.81     11.85 o
 -23   1  23       15.14       13.79      9.96 o
 -21   1  23        3.12       -3.04      8.93 o
 -19   1  23      437.34      384.49     17.07 o
 -17   1  23     1673.90     1614.86     35.38 o
 -15   1  23       41.29       40.71      9.15 o
 -13   1  23       20.53        7.36      7.14 o
 -11   1  23      150.23      145.87     10.75 o
  -9   1  23        2.89       -5.18      6.57 o
  -7   1  23      182.08      193.53     11.47 o
  -5   1  23      123.77      172.10     11.09 o
  -3   1  23       87.41      121.53     11.33 o
  -1   1  23      118.13      135.29     11.33 o
   1   1  23      272.90      217.39     16.27 o
   3   1  23       18.64        9.35      9.15 o
   5   1  23       16.60       12.94      9.13 o
   7   1  23        9.39        4.29      6.86 o
 -24   2  23       64.72       52.72     11.82 o
 -22   2  23       42.30       51.77     10.89 o
 -20   2  23      143.08      177.75     13.63 o
 -18   2  23      350.15      365.64     16.54 o
 -16   2  23     1448.00     1474.43     33.23 o
 -14   2  23     1115.62     1079.85     26.58 o
 -12   2  23        3.01       -6.99      6.99 o
 -10   2  23        0.42       -6.21      6.21 o
  -8   2  23       59.10       67.33      9.76 o
  -6   2  23        9.81       21.57      9.13 o
  -4   2  23      748.84      816.07     24.88 o
  -2   2  23        0.27       -7.16      7.16 o
   0   2  23      383.09      356.09     16.04 o
   2   2  23      125.46      133.07     14.13 o
   4   2  23        5.10       -3.11      7.92 o
   6   2  23        6.49        3.29      7.20 o
 -23   3  23       92.93       84.94     12.28 o
 -21   3  23       21.45       30.74     10.03 o
 -19   3  23      111.24      110.97     12.19 o
 -17   3  23      176.09      165.17     12.91 o
 -15   3  23       87.00       71.15     10.17 o
 -13   3  23        8.85       -6.06      6.80 o
 -11   3  23       29.95        2.29      7.05 o
  -9   3  23      185.27      184.49     11.81 o
  -7   3  23       26.99       47.95     10.22 o
  -5   3  23       20.93       65.83     10.44 o
  -3   3  23      263.50      266.70     15.48 o
  -1   3  23      131.28      127.48     12.16 o
   1   3  23        0.69       -6.95      6.95 o
   3   3  23       13.05       -7.42      7.42 o
   5   3  23       48.26       33.71     12.44 o
 -20   4  23       74.63       82.70     11.56 o
 -18   4  23        1.61       -7.71      7.71 o
 -16   4  23        0.55        1.36      7.86 o
 -14   4  23        3.51       -4.38      7.48 o
 -12   4  23      475.96      494.17     17.41 o
 -10   4  23      268.44      259.78     16.04 o
  -8   4  23        6.03       -6.44      8.22 o
  -6   4  23       14.99        5.98      8.55 o
  -4   4  23       23.16       22.95     11.66 o
  -2   4  23      212.23      198.49     17.20 o
   0   4  23      192.83      180.13     33.79 o
   2   4  23       48.03       38.48      9.50 o
 -17   5  23       11.93       -6.85      8.25 o
 -15   5  23       26.92       21.42      9.15 o
 -13   5  23       26.83       44.85     13.70 o
 -11   5  23       10.65       -6.16     10.35 o
  -9   5  23       45.19       67.42     14.13 o
  -7   5  23       26.50       17.14     12.08 o
  -5   5  23      144.10      131.04     16.57 o
  -3   5  23       26.40       18.87     12.44 o
  -1   5  23        2.65       -0.52     11.05 o
 -24   0  24       51.46       52.16     16.57 o
 -22   0  24       55.56       56.08     16.27 o
 -20   0  24       81.19       63.32     15.74 o
 -18   0  24     1202.51     1159.05     74.06 o
 -16   0  24      320.70      326.11     21.85 o
 -14   0  24      102.47      119.03     21.57 o
 -12   0  24      579.93      557.97     25.92 o
 -10   0  24      367.00      335.07     21.28 o
  -8   0  24      489.31      485.44     24.34 o
  -6   0  24     1500.43     1433.53     43.14 o
  -4   0  24        2.67       -4.31     10.07 o
  -2   0  24        9.61       -5.75     12.94 o
   0   0  24      182.72      186.95     23.01 o
   2   0  24        1.72        2.88     12.94 o
   4   0  24      279.64      264.89     19.24 o
 -23   1  24        5.69       -9.44      9.44 o
 -21   1  24       45.31       34.67     10.59 o
 -19   1  24       25.24       22.90     10.03 o
 -17   1  24      106.47      132.99     12.19 o
 -15   1  24      370.02      370.86     16.17 o
 -13   1  24       66.70       75.79      9.87 o
 -11   1  24      167.08      161.16     11.81 o
  -9   1  24      290.03      264.49     13.75 o
  -7   1  24       66.84       78.58      9.31 o
  -5   1  24      127.60      162.17     13.23 o
  -3   1  24        9.25        8.15      8.30 o
  -1   1  24      172.40      175.20     16.27 o
   1   1  24        0.42        2.16      9.15 o
   3   1  24       39.22       26.71     10.64 o
   5   1  24        6.53       -2.30      7.02 o
 -22   2  24        2.70       -0.42      9.47 o
 -20   2  24       10.95       -8.79      8.79 o
 -18   2  24      460.74      501.75     18.87 o
 -16   2  24      117.53      166.81     13.06 o
 -14   2  24       21.69       39.06      9.15 o
 -12   2  24      113.68      107.45     10.56 o
 -10   2  24        5.17       -4.76      6.76 o
  -8   2  24        6.08       10.75      7.52 o
  -6   2  24      320.46      365.20     17.70 o
  -4   2  24        0.54        0.48      8.30 o
  -2   2  24       17.61       21.78      9.06 o
   0   2  24      116.31      135.51     13.48 o
   2   2  24        2.43        7.48     11.50 o
   4   2  24        2.33       -7.14      7.14 o
 -21   3  24      104.13      111.81     12.99 o
 -19   3  24       54.34       66.15     12.46 o
 -17   3  24       17.13       25.48     13.28 o
 -15   3  24        0.02       -7.35      7.35 o
 -13   3  24       50.41       35.13      9.79 o
 -11   3  24        7.89       -5.73      7.26 o
  -9   3  24      132.28      152.44     14.11 o
  -7   3  24       13.65       11.03      9.06 o
  -5   3  24        8.11        6.33      9.06 o
  -3   3  24        2.98       -8.22      8.22 o
  -1   3  24      188.36      194.45     14.31 o
   1   3  24        9.94        1.14      8.22 o
   3   3  24       51.07       33.63     12.76 o
 -18   4  24        0.06       -8.58      8.58 o
 -16   4  24        8.07       -2.63      8.25 o
 -14   4  24       30.32       32.29      9.47 o
 -12   4  24      135.49      177.96     12.75 o
 -10   4  24      112.12      148.04     13.82 o
  -8   4  24        0.57       -1.52      8.76 o
  -6   4  24       19.71        9.57     11.40 o
  -4   4  24        2.83       -7.60     10.64 o
  -2   4  24       53.40       49.23     13.10 o
   0   4  24       54.72       43.03     13.10 o
 -15   5  24        9.77        6.29     10.14 o
 -13   5  24       81.39       83.29     15.74 o
 -11   5  24       81.00       73.07     15.15 o
  -9   5  24       20.63       52.87     17.98 o
  -7   5  24        0.01      -11.40     11.40 o
  -5   5  24        0.00      -11.05     11.05 o
 -23   1  25        0.06       -5.54      9.51 o
 -21   1  25        5.75       -8.87      9.31 o
 -19   1  25      184.89      183.02     14.19 o
 -17   1  25      504.08      486.86     18.67 o
 -15   1  25      144.21      156.24     12.64 o
 -13   1  25       63.34       36.96      9.11 o
 -11   1  25       29.61       20.88      8.25 o
  -9   1  25      323.12      304.91     14.62 o
  -7   1  25      409.99      398.23     15.79 o
  -5   1  25       14.62       -3.90      8.38 o
  -3   1  25       10.76       -0.60      8.22 o
  -1   1  25       59.27       65.18     12.68 o
   1   1  25        4.80       -3.18      9.62 o
   3   1  25       53.75       45.36     17.26 o
 -22   2  25        0.28       -9.51      9.51 o
 -20   2  25        1.62       11.80      9.79 o
 -18   2  25      577.44      590.08     20.65 o
 -16   2  25      753.10      784.21     23.50 o
 -14   2  25      250.23      268.65     15.02 o
 -12   2  25       74.35       78.52      9.87 o
 -10   2  25       97.09       91.38     10.03 o
  -8   2  25      885.85      869.64     27.37 o
  -6   2  25      613.80      597.19     22.13 o
  -4   2  25      146.02      126.72     12.99 o
  -2   2  25      875.91      848.96     25.71 o
   0   2  25        1.48       -9.15      9.15 o
   2   2  25      247.20      250.76     18.79 o
 -19   3  25        8.26        0.11      9.26 o
 -17   3  25       57.14       57.15     10.69 o
 -15   3  25       18.63       29.74      9.31 o
 -13   3  25       16.92        8.79      8.43 o
 -11   3  25        5.74       -3.89      7.66 o
  -9   3  25        6.23       -4.79      9.13 o
  -7   3  25      849.29      811.37     26.28 o
  -5   3  25        0.10       -8.83      8.83 o
  -3   3  25       24.77       24.91     10.62 o
  -1   3  25      114.80       98.00     11.82 o
   1   3  25       17.00        5.75     11.19 o
 -16   4  25       99.95       96.63     11.57 o
 -14   4  25       19.96       12.55      8.79 o
 -12   4  25       40.11       46.32     14.65 o
 -10   4  25      136.17      171.16     14.94 o
  -8   4  25      465.79      474.35     20.76 o
  -6   4  25        4.19      -12.57     13.66 o
  -4   4  25      253.97      276.07     20.34 o
  -2   4  25      278.39      240.82     20.13 o
 -22   0  26       28.81       12.22     15.25 o
 -20   0  26      209.81      198.03     21.28 o
 -18   0  26        1.12      -10.07     12.20 o
 -16   0  26      324.69      322.03     22.86 o
 -14   0  26       53.96       52.43     14.13 o
 -12   0  26       82.56       93.93     15.74 o
 -10   0  26      122.77      139.01     16.17 o
  -8   0  26        1.88       -3.31     10.02 o
  -6   0  26       37.54       28.76     18.69 o
  -4   0  26       93.34       92.04     20.13 o
  -2   0  26       85.47       86.28     20.13 o
   0   0  26      180.09      178.32     23.01 o
 -21   1  26       48.50       42.12     14.11 o
 -19   1  26      160.84      186.00     14.83 o
 -17   1  26       33.29       52.22     10.41 o
 -15   1  26       13.25       -1.63      8.58 o
 -13   1  26       35.42       28.56      9.31 o
 -11   1  26       19.63       -0.35      7.71 o
  -9   1  26      142.15      156.89     11.78 o
  -7   1  26        9.31        0.51      8.83 o
  -5   1  26       12.59       -8.15      8.30 o
  -3   1  26        0.00       -9.62      9.62 o
  -1   1  26       13.75       -7.19      9.15 o
   1   1  26       48.23       29.15     19.41 o
 -20   2  26       90.40       87.28     12.33 o
 -18   2  26      109.79      133.06     13.26 o
 -16   2  26        1.88       -1.75      8.97 o
 -14   2  26        0.11       -7.66      7.66 o
 -12   2  26        0.38       -2.09      7.86 o
 -10   2  26       71.63       67.45     10.03 o
  -8   2  26       72.29       75.67     11.88 o
  -6   2  26       19.65       27.02     10.22 o
  -4   2  26       45.14       41.67     10.73 o
  -2   2  26        5.32       23.60      9.66 o
   0   2  26        8.72       -9.35     10.17 o
 -17   3  26        4.59        6.28      9.11 o
 -15   3  26      221.47      219.20     18.65 o
 -13   3  26       41.54       41.40     10.07 o
 -11   3  26        0.00       -4.07      9.39 o
  -9   3  26      264.04      308.59     18.27 o
  -7   3  26       83.58       82.65     12.71 o
  -5   3  26      291.49      238.18     16.31 o
  -3   3  26        0.04       -4.42      9.06 o
 -14   4  26       74.47       90.32     15.86 o
 -12   4  26       38.54       38.79     11.86 o
 -10   4  26       73.06       82.28     12.94 o
  -8   4  26      114.55      144.97     18.30 o
  -6   4  26        0.13        7.97     12.08 o
 -19   1  27        2.43       -5.42      9.61 o
 -17   1  27       86.02       97.61     13.44 o
 -15   1  27        6.27       -0.88      9.11 o
 -13   1  27        6.46       14.59      9.11 o
 -11   1  27       11.65        6.96      8.15 o
  -9   1  27       47.68       53.14      9.72 o
  -7   1  27       16.49       11.18      9.89 o
  -5   1  27       99.70       68.28     11.33 o
  -3   1  27        9.49       12.07     11.66 o
  -1   1  27        0.00       -8.63     10.17 o
 -18   2  27       62.46       66.70     11.78 o
 -16   2  27       42.56       75.50     11.78 o
 -14   2  27        1.87       -8.02      8.02 o
 -12   2  27        0.16       -7.86      7.86 o
 -10   2  27      190.02      197.77     15.99 o
  -8   2  27        7.68        2.33      9.66 o
  -6   2  27      449.19      376.33     19.06 o
  -4   2  27      588.23      527.37     21.94 o
 -15   3  27       15.41       18.20      9.51 o
 -13   3  27        0.38        4.50     10.73 o
 -11   3  27       37.53       22.22     11.33 o
  -9   3  27        0.31       -4.28     10.22 o
  -7   3  27      102.46       78.63     12.71 o
 -18   0  28       17.58        6.47     14.24 o
 -16   0  28       42.77       34.66     14.72 o
 -14   0  28       88.80       91.51     16.57 o
 -12   0  28       15.88        4.73     12.08 o
 -10   0  28        9.98       10.76     12.44 o
  -8   0  28      170.86      166.31     18.22 o
  -6   0  28      193.18      220.03     28.76 o
  -4   0  28       98.61      120.80     24.45 o
 -17   1  28       55.70       42.68     11.28 o
 -15   1  28      215.07      205.01     14.62 o
 -13   1  28      115.06      104.82     12.06 o
 -11   1  28      100.80       93.07     11.44 o
  -9   1  28       42.02       49.22     11.88 o
  -7   1  28       33.29       24.94     10.73 o
  -5   1  28       51.60       39.57     13.70 o
 -14   2  28       24.54       39.79     10.59 o
 -12   2  28       68.05       57.49     11.06 o
 -10   2  28        0.98        4.96     10.22 o
  -8   2  28        2.06       -6.68      9.66 o
 
